# Supplementary material for: Identification of comutation in signaling pathways to predict the clinical outcomes of immunotherapy
Source: J Transl Med. 2022 Dec 23;20:613. doi: 10.1186/s12967-022-03836-3 (PMC9783967; doi:10.1186/s12967-022-03836-3)
Supplement: Supplementary file 2 — Additional file 2: Table S2. The Information for time period and dose selection of involved cohorts. [file 12967_2022_3836_MOESM2_ESM.xlsx]

## Sheet: Table S2
Reference	Data source	Patient ID	Cancer Type	Drug	Dose	Time
PMID:34341053	Inova cohort	Inova_001	Melanoma	pembrolizumab	9
	Inova cohort	Inova_002	Melanoma	pembrolizumab	12
	Inova cohort	Inova_003	Melanoma	pembrolizumab	32
	Inova cohort	Inova_005	Melanoma	pembrolizumab	32
	Inova cohort	Inova_006	Melanoma	pembrolizumab	36
	Inova cohort	Inova_007	Melanoma	pembrolizumab	25
	Inova cohort	Inova_008	Melanoma	Nivolumab (in combination with ipilimumab)	27
	Inova cohort	Inova_009	Melanoma	pembrolizumab	12
	Inova cohort	Inova_010	Melanoma	pembrolizumab	38
	Inova cohort	Inova_011	Melanoma	pembrolizumab	36
	Inova cohort	Inova_012	Melanoma	pembrolizumab	21
	Inova cohort	Inova_013	Melanoma	Nivolumab (in combination with ipilimumab)	24
	Inova cohort	Inova_014	Melanoma	nivolumab (single agent)	18
	Inova cohort	Inova_016	Melanoma	pembrolizumab	11
	Inova cohort	Inova_017	Melanoma	pembrolizumab	12
	Inova cohort	Inova_018	Melanoma	pembrolizumab	8
	Inova cohort	Inova_019	Melanoma	pembrolizumab	5
	Inova cohort	Inova_020	Melanoma	pembrolizumab	10
	Inova cohort	Inova_021	Melanoma	pembrolizumab	13
	Inova cohort	Inova_023	Melanoma	pembrolizumab	12
	Inova cohort	Inova_025	Melanoma	pembrolizumab	12
	Inova cohort	Inova_028	Melanoma	pembrolizumab	5
	Inova cohort	Inova_029	Melanoma	Nivolumab (in combination with ipilimumab)	2
	Inova cohort	Inova_030	Melanoma	pembrolizumab	8
	Inova cohort	Inova_033	Melanoma	pembrolizumab	9
	Inova cohort	Inova_035	Melanoma	pembrolizumab	30
	Inova cohort	Inova_037	Melanoma	Nivolumab (in combination with ipilimumab)	30
	Inova cohort	Inova_038	Melanoma	nivolumab	11
	Inova cohort	Inova_040	Melanoma	pembrolizumab	10
	Inova cohort	Inova_041	Melanoma	pembrolizumab	9
	Inova cohort	Inova_042	Melanoma	pembrolizumab	4
	Inova cohort	INOVA_043	Melanoma	Nivolumab (in combination with ipilimumab)	14
	Inova cohort	INOVA_044	Melanoma	pembrolizumab	6
	Inova cohort	INOVA_054	Melanoma	Nivolumab (in combination with ipilimumab)	4
	Inova cohort	INOVA_056	Melanoma	nivolumab	12
	Inova cohort	INOVA_059	Melanoma	nivolumab	17
	Inova cohort	INOVA_060	Melanoma	pembrolizumab	9
	Inova cohort	INOVA_061	Melanoma	nivolumab	3
	Inova cohort	INOVA_062	Melanoma	nivolumab	10
	Inova cohort	INOVA_063	Melanoma	nivolumab	4
	Inova cohort	INOVA_067	Melanoma	nivolumab	5
	Inova cohort	INOVA_068	Melanoma	nivolumab	7
	Inova cohort	INOVA_075	Melanoma	nivolumab	3
	Inova cohort	INOVA_079	Melanoma	nivolumab
	Inova cohort	INOVA_080	Melanoma	nivolumab	10
	Inova cohort	INOVA_081	Melanoma	nivolumab	4
	Inova cohort	INOVA_082	Melanoma	nivolumab	5
	Inova cohort	INOVA_083	Melanoma	nivolumab
PMID:26359337	Allen cohort	Pat02	Melanoma	ipilimumab
	Allen cohort	Pat03	Melanoma	ipilimumab
	Allen cohort	Pat04	Melanoma	ipilimumab
	Allen cohort	Pat06	Melanoma	ipilimumab
	Allen cohort	Pat07	Melanoma	ipilimumab
	Allen cohort	Pat08	Melanoma	ipilimumab
	Allen cohort	Pat100	Melanoma	ipilimumab
	Allen cohort	Pat101	Melanoma	ipilimumab
	Allen cohort	Pat103	Melanoma	ipilimumab
	Allen cohort	Pat104	Melanoma	ipilimumab
	Allen cohort	Pat105	Melanoma	ipilimumab
	Allen cohort	Pat106	Melanoma	ipilimumab
	Allen cohort	Pat109	Melanoma	ipilimumab
	Allen cohort	Pat11	Melanoma	ipilimumab
	Allen cohort	Pat110	Melanoma	ipilimumab
	Allen cohort	Pat113	Melanoma	ipilimumab
	Allen cohort	Pat115	Melanoma	ipilimumab
	Allen cohort	Pat117	Melanoma	ipilimumab
	Allen cohort	Pat118	Melanoma	ipilimumab
	Allen cohort	Pat119	Melanoma	ipilimumab
	Allen cohort	Pat121	Melanoma	ipilimumab
	Allen cohort	Pat123	Melanoma	ipilimumab
	Allen cohort	Pat124	Melanoma	ipilimumab
	Allen cohort	Pat126	Melanoma	ipilimumab
	Allen cohort	Pat127	Melanoma	ipilimumab
	Allen cohort	Pat128	Melanoma	ipilimumab
	Allen cohort	Pat129	Melanoma	ipilimumab
	Allen cohort	Pat13	Melanoma	ipilimumab
	Allen cohort	Pat130	Melanoma	ipilimumab
	Allen cohort	Pat131	Melanoma	ipilimumab
	Allen cohort	Pat132	Melanoma	ipilimumab
	Allen cohort	Pat133	Melanoma	ipilimumab
	Allen cohort	Pat135	Melanoma	ipilimumab
	Allen cohort	Pat138	Melanoma	ipilimumab
	Allen cohort	Pat139	Melanoma	ipilimumab
	Allen cohort	Pat14	Melanoma	ipilimumab
	Allen cohort	Pat140	Melanoma	ipilimumab
	Allen cohort	Pat143	Melanoma	ipilimumab
	Allen cohort	Pat147	Melanoma	ipilimumab
	Allen cohort	Pat148	Melanoma	ipilimumab
	Allen cohort	Pat15	Melanoma	ipilimumab
	Allen cohort	Pat151	Melanoma	ipilimumab
	Allen cohort	Pat157	Melanoma	ipilimumab
	Allen cohort	Pat159	Melanoma	ipilimumab
	Allen cohort	Pat16	Melanoma	ipilimumab
	Allen cohort	Pat160	Melanoma	ipilimumab
	Allen cohort	Pat162	Melanoma	ipilimumab
	Allen cohort	Pat163	Melanoma	ipilimumab
	Allen cohort	Pat165	Melanoma	ipilimumab
	Allen cohort	Pat166	Melanoma	ipilimumab
	Allen cohort	Pat167	Melanoma	ipilimumab
	Allen cohort	Pat168	Melanoma	ipilimumab
	Allen cohort	Pat17	Melanoma	ipilimumab
	Allen cohort	Pat170	Melanoma	ipilimumab
	Allen cohort	Pat171	Melanoma	ipilimumab
	Allen cohort	Pat174	Melanoma	ipilimumab
	Allen cohort	Pat175	Melanoma	ipilimumab
	Allen cohort	Pat18	Melanoma	ipilimumab
	Allen cohort	Pat19	Melanoma	ipilimumab
	Allen cohort	Pat21	Melanoma	ipilimumab
	Allen cohort	Pat24	Melanoma	ipilimumab
	Allen cohort	Pat25	Melanoma	ipilimumab
	Allen cohort	Pat27	Melanoma	ipilimumab
	Allen cohort	Pat28	Melanoma	ipilimumab
	Allen cohort	Pat29	Melanoma	ipilimumab
	Allen cohort	Pat32	Melanoma	ipilimumab
	Allen cohort	Pat33	Melanoma	ipilimumab
	Allen cohort	Pat36	Melanoma	ipilimumab
	Allen cohort	Pat37	Melanoma	ipilimumab
	Allen cohort	Pat38	Melanoma	ipilimumab
	Allen cohort	Pat39	Melanoma	ipilimumab
	Allen cohort	Pat40	Melanoma	ipilimumab
	Allen cohort	Pat41	Melanoma	ipilimumab
	Allen cohort	Pat43	Melanoma	ipilimumab
	Allen cohort	Pat44	Melanoma	ipilimumab
	Allen cohort	Pat45	Melanoma	ipilimumab
	Allen cohort	Pat46	Melanoma	ipilimumab
	Allen cohort	Pat47	Melanoma	ipilimumab
	Allen cohort	Pat49	Melanoma	ipilimumab
	Allen cohort	Pat50	Melanoma	ipilimumab
	Allen cohort	Pat54	Melanoma	ipilimumab
	Allen cohort	Pat55	Melanoma	ipilimumab
	Allen cohort	Pat56	Melanoma	ipilimumab
	Allen cohort	Pat57	Melanoma	ipilimumab
	Allen cohort	Pat58	Melanoma	ipilimumab
	Allen cohort	Pat59	Melanoma	ipilimumab
	Allen cohort	Pat60	Melanoma	ipilimumab
	Allen cohort	Pat62	Melanoma	ipilimumab
	Allen cohort	Pat63	Melanoma	ipilimumab
	Allen cohort	Pat64	Melanoma	ipilimumab
	Allen cohort	Pat66	Melanoma	ipilimumab
	Allen cohort	Pat67	Melanoma	ipilimumab
	Allen cohort	Pat70	Melanoma	ipilimumab
	Allen cohort	Pat71	Melanoma	ipilimumab
	Allen cohort	Pat73	Melanoma	ipilimumab
	Allen cohort	Pat74	Melanoma	ipilimumab
	Allen cohort	Pat76	Melanoma	ipilimumab
	Allen cohort	Pat77	Melanoma	ipilimumab
	Allen cohort	Pat78	Melanoma	ipilimumab
	Allen cohort	Pat79	Melanoma	ipilimumab
	Allen cohort	Pat80	Melanoma	ipilimumab
	Allen cohort	Pat81	Melanoma	ipilimumab
	Allen cohort	Pat82	Melanoma	ipilimumab
	Allen cohort	Pat83	Melanoma	ipilimumab
	Allen cohort	Pat85	Melanoma	ipilimumab
	Allen cohort	Pat86	Melanoma	ipilimumab
	Allen cohort	Pat88	Melanoma	ipilimumab
	Allen cohort	Pat90	Melanoma	ipilimumab
	Allen cohort	Pat92	Melanoma	ipilimumab
	Allen cohort	Pat98	Melanoma	ipilimumab
PMID:25409260	Snyder cohort	CR0095	Melanoma	Ipilimumab	10x22
	Snyder cohort	CR04885	Melanoma	Tremelimumab	15x4
	Snyder cohort	CR06670	Melanoma	Tremelimumab	15x4
	Snyder cohort	CR1509	Melanoma	Ipilimumab	10x14
	Snyder cohort	CR22640	Melanoma	Ipilimumab	3x4
	Snyder cohort	CR3665	Melanoma	Ipilimumab	3x4
	Snyder cohort	CR4880	Melanoma	Ipilimumab	10x16
	Snyder cohort	CR6126	Melanoma	Ipilimumab	3x4
	Snyder cohort	CR6161	Melanoma	Ipilimumab	3x4
	Snyder cohort	CR7623	Melanoma	Ipilimumab	10x17
	Snyder cohort	CR9306	Melanoma	Ipilimumab	10x25
	Snyder cohort	CR9699	Melanoma	Ipilimumab	10x19
	Snyder cohort	CRNR0244	Melanoma	Ipilimumab	3x4
	Snyder cohort	CRNR2472	Melanoma	Ipilimumab	randomized 3 vs 10x4
	Snyder cohort	CRNR4941	Melanoma	Ipilimumab	10x20 then 3x1
	Snyder cohort	LSD0167	Melanoma	Ipilimumab	3x3
	Snyder cohort	LSD2057	Melanoma	Ipilimumab	3x4
	Snyder cohort	LSD3484	Melanoma	Ipilimumab	3x4
	Snyder cohort	LSD4691	Melanoma	Ipilimumab	3x14
	Snyder cohort	LSD4744	Melanoma	Ipilimumab	3x7
	Snyder cohort	LSD6819	Melanoma	Ipilimumab	3x3
	Snyder cohort	LSDNR1120	Melanoma	Ipilimumab	10x13
	Snyder cohort	LSDNR1650	Melanoma	Ipilimumab	3x7
	Snyder cohort	LSDNR3086	Melanoma	Ipilimumab	randomized 0.3, 3 or 10x4; 10x10
	Snyder cohort	LSDNR9298	Melanoma	Ipilimumab	3x4
	Snyder cohort	NR1867	Melanoma	Ipilimumab	3x4
	Snyder cohort	NR2137	Melanoma	Ipilimumab	3x4
	Snyder cohort	NR3156	Melanoma	Ipilimumab	3x4
	Snyder cohort	NR3549	Melanoma	Ipilimumab	10x3
	Snyder cohort	NR4018	Melanoma	Ipilimumab	10x4
	Snyder cohort	NR4045	Melanoma	Ipilimumab	3x4
	Snyder cohort	NR4083	Melanoma	Ipilimumab	3x4
	Snyder cohort	NR4631	Melanoma	Ipilimumab	3x4
	Snyder cohort	NR4810	Melanoma	Ipilimumab	3x4
	Snyder cohort	NR4949	Melanoma	Ipilimumab	10x4
	Snyder cohort	NR5784	Melanoma	Ipilimumab	10x4
	Snyder cohort	NR6689	Melanoma	Ipilimumab	3x4
	Snyder cohort	NR6721	Melanoma	Ipilimumab	10x4
	Snyder cohort	NR6842	Melanoma	Ipilimumab	3x4 then 3x3
	Snyder cohort	NR8727	Melanoma	Ipilimumab	3x4
	Snyder cohort	NR8815	Melanoma	Ipilimumab	3x4
	Snyder cohort	NR9341	Melanoma	Ipilimumab	3x4
	Snyder cohort	NR9445	Melanoma	Ipilimumab++vemurafenib	3x3 + vem
	Snyder cohort	NR9449	Melanoma	Ipilimumab	3x4
	Snyder cohort	NR9521	Melanoma	Ipilimumab	3x4
	Snyder cohort	NR9705	Melanoma	Ipilimumab	3x4
	Snyder cohort	NR9765	Melanoma	Ipilimumab	3x4
	Snyder cohort	PR03803	Melanoma	Tremelimumab	10x6
	Snyder cohort	PR12117	Melanoma	Tremelimumab	15x4
	Snyder cohort	PR4035	Melanoma	Ipilimumab	3x6
	Snyder cohort	PR4046	Melanoma	Ipilimumab	10x5
	Snyder cohort	PR4077	Melanoma	Ipilimumab	10x4
	Snyder cohort	PR4091	Melanoma	Ipilimumab	3x4
	Snyder cohort	PR4092	Melanoma	Ipilimumab	10x4
	Snyder cohort	SD0346	Melanoma	Ipilimumab+dacarbazine	10x3 + dacarbazinex6
	Snyder cohort	SD1494	Melanoma	Ipilimumab	3x4
	Snyder cohort	SD2051	Melanoma	Ipilimumab++vemurafenib	3x5 + vemurafenib
	Snyder cohort	SD2056	Melanoma	Ipilimumab	10x17
	Snyder cohort	SD5038	Melanoma	Ipilimumab	10x9
	Snyder cohort	SD5118	Melanoma	Ipilimumab	10x4 (09), 3x3 (12)
	Snyder cohort	SD5934	Melanoma	Ipilimumab	10x6
	Snyder cohort	SD6336	Melanoma	Ipilimumab	10x34
	Snyder cohort	SD6494	Melanoma	Ipilimumab	3x2
	Snyder cohort	SD7357	Melanoma	Ipilimumab	3x4
PMID:25765070	Rizvi cohort	luad_mskcc_2015_1	Non-Small Cell Lung Cancer	Pembrolizumab	Dose 10 mg/kg	3 weeks
	Rizvi cohort	luad_mskcc_2015_2	Non-Small Cell Lung Cancer	Pembrolizumab	Dose 10 mg/kg	3 weeks
	Rizvi cohort	luad_mskcc_2015_3	Non-Small Cell Lung Cancer	Pembrolizumab	Dose 10 mg/kg	3 weeks
	Rizvi cohort	luad_mskcc_2015_4	Non-Small Cell Lung Cancer	Pembrolizumab	Dose 10 mg/kg	3 weeks
	Rizvi cohort	luad_mskcc_2015_6	Non-Small Cell Lung Cancer	Pembrolizumab	Dose 10 mg/kg	3 weeks
	Rizvi cohort	luad_mskcc_2015_5	Non-Small Cell Lung Cancer	Pembrolizumab	Dose 10 mg/kg	2 weeks
	Rizvi cohort	luad_mskcc_2015_7	Non-Small Cell Lung Cancer	Pembrolizumab	Dose 10 mg/kg	3 weeks
	Rizvi cohort	luad_mskcc_2015_8	Non-Small Cell Lung Cancer	Pembrolizumab	Dose 2 mg/kg	3 weeks
	Rizvi cohort	luad_mskcc_2015_9	Non-Small Cell Lung Cancer	Pembrolizumab	Dose 10 mg/kg	3 weeks
	Rizvi cohort	luad_mskcc_2015_12	Non-Small Cell Lung Cancer	Pembrolizumab	Dose 10 mg/kg	3 weeks
	Rizvi cohort	luad_mskcc_2015_10	Non-Small Cell Lung Cancer	Pembrolizumab	Dose 10 mg/kg	3 weeks
	Rizvi cohort	luad_mskcc_2015_13	Non-Small Cell Lung Cancer	Pembrolizumab	Dose 10 mg/kg	2 weeks
	Rizvi cohort	luad_mskcc_2015_11	Non-Small Cell Lung Cancer	Pembrolizumab	Dose 2 mg/kg	3 weeks
	Rizvi cohort	luad_mskcc_2015_15	Non-Small Cell Lung Cancer	Pembrolizumab	Dose 10 mg/kg	3 weeks
	Rizvi cohort	luad_mskcc_2015_18	Non-Small Cell Lung Cancer	Pembrolizumab	Dose 10 mg/kg	3 weeks
	Rizvi cohort	luad_mskcc_2015_14	Non-Small Cell Lung Cancer	Pembrolizumab	Dose 2 mg/kg	3 weeks
	Rizvi cohort	luad_mskcc_2015_20	Non-Small Cell Lung Cancer	Pembrolizumab	Dose 10 mg/kg	3 weeks
	Rizvi cohort	luad_mskcc_2015_19	Non-Small Cell Lung Cancer	Pembrolizumab	Dose 10 mg/kg	3 weeks
	Rizvi cohort	luad_mskcc_2015_16	Non-Small Cell Lung Cancer	Pembrolizumab	Dose 10 mg/kg	2 weeks
	Rizvi cohort	luad_mskcc_2015_21	Non-Small Cell Lung Cancer	Pembrolizumab	Dose 10 mg/kg	2 weeks
	Rizvi cohort	luad_mskcc_2015_17	Non-Small Cell Lung Cancer	Pembrolizumab	Dose 10 mg/kg	2 weeks
	Rizvi cohort	luad_mskcc_2015_23	Non-Small Cell Lung Cancer	Pembrolizumab	Dose 10 mg/kg	2 weeks
	Rizvi cohort	luad_mskcc_2015_22	Non-Small Cell Lung Cancer	Pembrolizumab	Dose 10 mg/kg	2 weeks
	Rizvi cohort	luad_mskcc_2015_24	Non-Small Cell Lung Cancer	Pembrolizumab	Dose 10 mg/kg	2 weeks
	Rizvi cohort	luad_mskcc_2015_26	Non-Small Cell Lung Cancer	Pembrolizumab	Dose 10 mg/kg	3 weeks
	Rizvi cohort	luad_mskcc_2015_25	Non-Small Cell Lung Cancer	Pembrolizumab	Dose 2 mg/kg	3 weeks
	Rizvi cohort	luad_mskcc_2015_28	Non-Small Cell Lung Cancer	Pembrolizumab	Dose 2 mg/kg	3 weeks
	Rizvi cohort	luad_mskcc_2015_27	Non-Small Cell Lung Cancer	Pembrolizumab	Dose 10 mg/kg	3 weeks
	Rizvi cohort	luad_mskcc_2015_29	Non-Small Cell Lung Cancer	Pembrolizumab	Dose 10 mg/kg	2 weeks
	Rizvi cohort	luad_mskcc_2015_30	Non-Small Cell Lung Cancer	Pembrolizumab	Dose 10 mg/kg	3 weeks
	Rizvi cohort	luad_mskcc_2015_32	Non-Small Cell Lung Cancer	Pembrolizumab	Dose 10 mg/kg	3 weeks
	Rizvi cohort	luad_mskcc_2015_33	Non-Small Cell Lung Cancer	Pembrolizumab	Dose 10 mg/kg	2 weeks
	Rizvi cohort	luad_mskcc_2015_31	Non-Small Cell Lung Cancer	Pembrolizumab	Dose 10 mg/kg	3 weeks
	Rizvi cohort	luad_mskcc_2015_34	Non-Small Cell Lung Cancer	Pembrolizumab	Dose 10 mg/kg	3 weeks
PMID:29657128	Hellmann Cohort	nsclc_mskcc_2018p1	Non-Small Cell Lung Cancer	Combination of nivolumab and ipilimumab		between February 2013 and March 2015
	Hellmann Cohort	nsclc_mskcc_2018p2	Non-Small Cell Lung Cancer	Combination of nivolumab and ipilimumab		between February 2013 and March 2016
	Hellmann Cohort	nsclc_mskcc_2018p3	Non-Small Cell Lung Cancer	Combination of nivolumab and ipilimumab		between February 2013 and March 2017
	Hellmann Cohort	nsclc_mskcc_2018p4	Non-Small Cell Lung Cancer	Combination of nivolumab and ipilimumab		between February 2013 and March 2018
	Hellmann Cohort	nsclc_mskcc_2018p5	Non-Small Cell Lung Cancer	Combination of nivolumab and ipilimumab		between February 2013 and March 2019
	Hellmann Cohort	nsclc_mskcc_2018p6	Non-Small Cell Lung Cancer	Combination of nivolumab and ipilimumab		between February 2013 and March 2020
	Hellmann Cohort	nsclc_mskcc_2018p7	Non-Small Cell Lung Cancer	Combination of nivolumab and ipilimumab		between February 2013 and March 2021
	Hellmann Cohort	nsclc_mskcc_2018p8	Non-Small Cell Lung Cancer	Combination of nivolumab and ipilimumab		between February 2013 and March 2022
	Hellmann Cohort	nsclc_mskcc_2018p9	Non-Small Cell Lung Cancer	Combination of nivolumab and ipilimumab		between February 2013 and March 2023
	Hellmann Cohort	nsclc_mskcc_2018p10	Non-Small Cell Lung Cancer	Combination of nivolumab and ipilimumab		between February 2013 and March 2024
	Hellmann Cohort	nsclc_mskcc_2018p11	Non-Small Cell Lung Cancer	Combination of nivolumab and ipilimumab		between February 2013 and March 2025
	Hellmann Cohort	nsclc_mskcc_2018p12	Non-Small Cell Lung Cancer	Combination of nivolumab and ipilimumab		between February 2013 and March 2026
	Hellmann Cohort	nsclc_mskcc_2018p13	Non-Small Cell Lung Cancer	Combination of nivolumab and ipilimumab		between February 2013 and March 2027
	Hellmann Cohort	nsclc_mskcc_2018p14	Non-Small Cell Lung Cancer	Combination of nivolumab and ipilimumab		between February 2013 and March 2028
	Hellmann Cohort	nsclc_mskcc_2018p15	Non-Small Cell Lung Cancer	Combination of nivolumab and ipilimumab		between February 2013 and March 2029
	Hellmann Cohort	nsclc_mskcc_2018p16	Non-Small Cell Lung Cancer	Combination of nivolumab and ipilimumab		between February 2013 and March 2030
	Hellmann Cohort	nsclc_mskcc_2018p17	Non-Small Cell Lung Cancer	Combination of nivolumab and ipilimumab		between February 2013 and March 2031
	Hellmann Cohort	nsclc_mskcc_2018p18	Non-Small Cell Lung Cancer	Combination of nivolumab and ipilimumab		between February 2013 and March 2032
	Hellmann Cohort	nsclc_mskcc_2018p19	Non-Small Cell Lung Cancer	Combination of nivolumab and ipilimumab		between February 2013 and March 2033
	Hellmann Cohort	nsclc_mskcc_2018p20	Non-Small Cell Lung Cancer	Combination of nivolumab and ipilimumab		between February 2013 and March 2034
	Hellmann Cohort	nsclc_mskcc_2018p21	Non-Small Cell Lung Cancer	Combination of nivolumab and ipilimumab		between February 2013 and March 2035
	Hellmann Cohort	nsclc_mskcc_2018p22	Non-Small Cell Lung Cancer	Combination of nivolumab and ipilimumab		between February 2013 and March 2036
	Hellmann Cohort	nsclc_mskcc_2018p23	Non-Small Cell Lung Cancer	Combination of nivolumab and ipilimumab		between February 2013 and March 2037
	Hellmann Cohort	nsclc_mskcc_2018p24	Non-Small Cell Lung Cancer	Combination of nivolumab and ipilimumab		between February 2013 and March 2038
	Hellmann Cohort	nsclc_mskcc_2018p25	Non-Small Cell Lung Cancer	Combination of nivolumab and ipilimumab		between February 2013 and March 2039
	Hellmann Cohort	nsclc_mskcc_2018p26	Non-Small Cell Lung Cancer	Combination of nivolumab and ipilimumab		between February 2013 and March 2040
	Hellmann Cohort	nsclc_mskcc_2018p27	Non-Small Cell Lung Cancer	Combination of nivolumab and ipilimumab		between February 2013 and March 2041
	Hellmann Cohort	nsclc_mskcc_2018p28	Non-Small Cell Lung Cancer	Combination of nivolumab and ipilimumab		between February 2013 and March 2042
	Hellmann Cohort	nsclc_mskcc_2018p29	Non-Small Cell Lung Cancer	Combination of nivolumab and ipilimumab		between February 2013 and March 2043
	Hellmann Cohort	nsclc_mskcc_2018p30	Non-Small Cell Lung Cancer	Combination of nivolumab and ipilimumab		between February 2013 and March 2044
	Hellmann Cohort	nsclc_mskcc_2018p31	Non-Small Cell Lung Cancer	Combination of nivolumab and ipilimumab		between February 2013 and March 2045
	Hellmann Cohort	nsclc_mskcc_2018p32	Non-Small Cell Lung Cancer	Combination of nivolumab and ipilimumab		between February 2013 and March 2046
	Hellmann Cohort	nsclc_mskcc_2018p33	Non-Small Cell Lung Cancer	Combination of nivolumab and ipilimumab		between February 2013 and March 2047
	Hellmann Cohort	nsclc_mskcc_2018p34	Non-Small Cell Lung Cancer	Combination of nivolumab and ipilimumab		between February 2013 and March 2048
	Hellmann Cohort	nsclc_mskcc_2018p35	Non-Small Cell Lung Cancer	Combination of nivolumab and ipilimumab		between February 2013 and March 2049
	Hellmann Cohort	nsclc_mskcc_2018p36	Non-Small Cell Lung Cancer	Combination of nivolumab and ipilimumab		between February 2013 and March 2050
	Hellmann Cohort	nsclc_mskcc_2018p37	Non-Small Cell Lung Cancer	Combination of nivolumab and ipilimumab		between February 2013 and March 2051
	Hellmann Cohort	nsclc_mskcc_2018p38	Non-Small Cell Lung Cancer	Combination of nivolumab and ipilimumab		between February 2013 and March 2052
	Hellmann Cohort	nsclc_mskcc_2018p39	Non-Small Cell Lung Cancer	Combination of nivolumab and ipilimumab		between February 2013 and March 2053
	Hellmann Cohort	nsclc_mskcc_2018p40	Non-Small Cell Lung Cancer	Combination of nivolumab and ipilimumab		between February 2013 and March 2054
	Hellmann Cohort	nsclc_mskcc_2018p41	Non-Small Cell Lung Cancer	Combination of nivolumab and ipilimumab		between February 2013 and March 2055
	Hellmann Cohort	nsclc_mskcc_2018p42	Non-Small Cell Lung Cancer	Combination of nivolumab and ipilimumab		between February 2013 and March 2056
	Hellmann Cohort	nsclc_mskcc_2018p43	Non-Small Cell Lung Cancer	Combination of nivolumab and ipilimumab		between February 2013 and March 2057
	Hellmann Cohort	nsclc_mskcc_2018p44	Non-Small Cell Lung Cancer	Combination of nivolumab and ipilimumab		between February 2013 and March 2058
	Hellmann Cohort	nsclc_mskcc_2018p45	Non-Small Cell Lung Cancer	Combination of nivolumab and ipilimumab		between February 2013 and March 2059
	Hellmann Cohort	nsclc_mskcc_2018p46	Non-Small Cell Lung Cancer	Combination of nivolumab and ipilimumab		between February 2013 and March 2060
	Hellmann Cohort	nsclc_mskcc_2018p47	Non-Small Cell Lung Cancer	Combination of nivolumab and ipilimumab		between February 2013 and March 2061
	Hellmann Cohort	nsclc_mskcc_2018p48	Non-Small Cell Lung Cancer	Combination of nivolumab and ipilimumab		between February 2013 and March 2062
	Hellmann Cohort	nsclc_mskcc_2018p49	Non-Small Cell Lung Cancer	Combination of nivolumab and ipilimumab		between February 2013 and March 2063
	Hellmann Cohort	nsclc_mskcc_2018p50	Non-Small Cell Lung Cancer	Combination of nivolumab and ipilimumab		between February 2013 and March 2064
	Hellmann Cohort	nsclc_mskcc_2018p51	Non-Small Cell Lung Cancer	Combination of nivolumab and ipilimumab		between February 2013 and March 2065
	Hellmann Cohort	nsclc_mskcc_2018p52	Non-Small Cell Lung Cancer	Combination of nivolumab and ipilimumab		between February 2013 and March 2066
	Hellmann Cohort	nsclc_mskcc_2018p53	Non-Small Cell Lung Cancer	Combination of nivolumab and ipilimumab		between February 2013 and March 2067
	Hellmann Cohort	nsclc_mskcc_2018p54	Non-Small Cell Lung Cancer	Combination of nivolumab and ipilimumab		between February 2013 and March 2068
	Hellmann Cohort	nsclc_mskcc_2018p55	Non-Small Cell Lung Cancer	Combination of nivolumab and ipilimumab		between February 2013 and March 2069
	Hellmann Cohort	nsclc_mskcc_2018p56	Non-Small Cell Lung Cancer	Combination of nivolumab and ipilimumab		between February 2013 and March 2070
	Hellmann Cohort	nsclc_mskcc_2018p57	Non-Small Cell Lung Cancer	Combination of nivolumab and ipilimumab		between February 2013 and March 2071
	Hellmann Cohort	nsclc_mskcc_2018p58	Non-Small Cell Lung Cancer	Combination of nivolumab and ipilimumab		between February 2013 and March 2072
	Hellmann Cohort	nsclc_mskcc_2018p59	Non-Small Cell Lung Cancer	Combination of nivolumab and ipilimumab		between February 2013 and March 2073
	Hellmann Cohort	nsclc_mskcc_2018p60	Non-Small Cell Lung Cancer	Combination of nivolumab and ipilimumab		between February 2013 and March 2074
	Hellmann Cohort	nsclc_mskcc_2018p61	Non-Small Cell Lung Cancer	Combination of nivolumab and ipilimumab		between February 2013 and March 2075
	Hellmann Cohort	nsclc_mskcc_2018p62	Non-Small Cell Lung Cancer	Combination of nivolumab and ipilimumab		between February 2013 and March 2076
	Hellmann Cohort	nsclc_mskcc_2018p63	Non-Small Cell Lung Cancer	Combination of nivolumab and ipilimumab		between February 2013 and March 2077
	Hellmann Cohort	nsclc_mskcc_2018p64	Non-Small Cell Lung Cancer	Combination of nivolumab and ipilimumab		between February 2013 and March 2078
	Hellmann Cohort	nsclc_mskcc_2018p65	Non-Small Cell Lung Cancer	Combination of nivolumab and ipilimumab		between February 2013 and March 2079
	Hellmann Cohort	nsclc_mskcc_2018p66	Non-Small Cell Lung Cancer	Combination of nivolumab and ipilimumab		between February 2013 and March 2080
	Hellmann Cohort	nsclc_mskcc_2018p67	Non-Small Cell Lung Cancer	Combination of nivolumab and ipilimumab		between February 2013 and March 2081
	Hellmann Cohort	nsclc_mskcc_2018p68	Non-Small Cell Lung Cancer	Combination of nivolumab and ipilimumab		between February 2013 and March 2082
	Hellmann Cohort	nsclc_mskcc_2018p69	Non-Small Cell Lung Cancer	Combination of nivolumab and ipilimumab		between February 2013 and March 2083
	Hellmann Cohort	nsclc_mskcc_2018p70	Non-Small Cell Lung Cancer	Combination of nivolumab and ipilimumab		between February 2013 and March 2084
	Hellmann Cohort	nsclc_mskcc_2018p71	Non-Small Cell Lung Cancer	Combination of nivolumab and ipilimumab		between February 2013 and March 2085
	Hellmann Cohort	nsclc_mskcc_2018p72	Non-Small Cell Lung Cancer	Combination of nivolumab and ipilimumab		between February 2013 and March 2086
	Hellmann Cohort	nsclc_mskcc_2018p73	Non-Small Cell Lung Cancer	Combination of nivolumab and ipilimumab		between February 2013 and March 2087
	Hellmann Cohort	nsclc_mskcc_2018p74	Non-Small Cell Lung Cancer	Combination of nivolumab and ipilimumab		between February 2013 and March 2088
	Hellmann Cohort	nsclc_mskcc_2018p75	Non-Small Cell Lung Cancer	Combination of nivolumab and ipilimumab		between February 2013 and March 2089
PMID:30150660	Miao cohort	AC_PD1-1	Anal Cancer
	Miao cohort	luad_mskcc_2015_15	Non-Small Cell Lung Cancer
	Miao cohort	luad_mskcc_2015_33	Non-Small Cell Lung Cancer
	Miao cohort	luad_mskcc_2015_22	Non-Small Cell Lung Cancer
	Miao cohort	BLADDER-15330_CCPM_0700629	Bladder Cancer
	Miao cohort	BLADDER-15330_CCPM_0700691	Bladder Cancer
	Miao cohort	BLADDER-15330_CCPM_0700692	Bladder Cancer
	Miao cohort	BLADDER-15330_CCPM_0700694	Bladder Cancer
	Miao cohort	BLCA_immunotherapy_responder-DFCI_11-104_011	Bladder Cancer
	Miao cohort	BLCA-001	Bladder Cancer
	Miao cohort	BLCA-002	Bladder Cancer
	Miao cohort	BLCA-003	Bladder Cancer
	Miao cohort	BLCA-005	Bladder Cancer
	Miao cohort	BLCA-006	Bladder Cancer
	Miao cohort	BLCA-007	Bladder Cancer
	Miao cohort	BLCA-008	Bladder Cancer
	Miao cohort	BLCA-009	Bladder Cancer
	Miao cohort	BLCA-010	Bladder Cancer
	Miao cohort	BLCA-011	Bladder Cancer
	Miao cohort	BLCA-012	Bladder Cancer
	Miao cohort	BLCA-014	Bladder Cancer
	Miao cohort	BLCA-015	Bladder Cancer
	Miao cohort	BLCA-016	Bladder Cancer
	Miao cohort	IM_01	Bladder Cancer
	Miao cohort	IM_04	Bladder Cancer
	Miao cohort	IM_06	Bladder Cancer
	Miao cohort	IM_07	Bladder Cancer
	Miao cohort	IM_09	Bladder Cancer
	Miao cohort	IM_10	Bladder Cancer
	Miao cohort	IM_11	Bladder Cancer
	Miao cohort	IM_12	Bladder Cancer
	Miao cohort	luad_mskcc_2015_9	Non-Small Cell Lung Cancer
	Miao cohort	CANSEQU01-0100425	Non-Small Cell Lung Cancer
	Miao cohort	CR0095	Melanoma
	Miao cohort	CR04885	Melanoma
	Miao cohort	CR06670	Melanoma
	Miao cohort	CR1509	Melanoma
	Miao cohort	CR22640	Melanoma
	Miao cohort	CR3665	Melanoma
	Miao cohort	CR6126	Melanoma
	Miao cohort	CR6161	Melanoma
	Miao cohort	CR9306	Melanoma
	Miao cohort	CR9699	Melanoma
	Miao cohort	luad_mskcc_2015_8	Non-Small Cell Lung Cancer
	Miao cohort	DFCI_MM_1	Melanoma
	Miao cohort	DFCI_MM_2	Melanoma
	Miao cohort	luad_mskcc_2015_18	Non-Small Cell Lung Cancer
	Miao cohort	luad_mskcc_2015_24	Non-Small Cell Lung Cancer
	Miao cohort	luad_mskcc_2015_11	Non-Small Cell Lung Cancer
	Miao cohort	luad_mskcc_2015_23	Non-Small Cell Lung Cancer
	Miao cohort	luad_mskcc_2015_2	Non-Small Cell Lung Cancer
	Miao cohort	HNSCC-186	Head and Neck Cancer
	Miao cohort	HNSCC-215	Head and Neck Cancer
	Miao cohort	HNSCC-238	Head and Neck Cancer
	Miao cohort	HNSCC-239	Head and Neck Cancer
	Miao cohort	HNSCC-243	Head and Neck Cancer
	Miao cohort	HNSCC-258	Head and Neck Cancer
	Miao cohort	HNSCC-266	Head and Neck Cancer
	Miao cohort	HNSCC-287	Head and Neck Cancer
	Miao cohort	HNSCC-296	Head and Neck Cancer
	Miao cohort	HNSCC-305	Head and Neck Cancer
	Miao cohort	HNSCC-306	Head and Neck Cancer
	Miao cohort	HNSCC-323	Head and Neck Cancer
	Miao cohort	luad_mskcc_2015_16	Non-Small Cell Lung Cancer
	Miao cohort	luad_mskcc_2015_12	Non-Small Cell Lung Cancer
	Miao cohort	luad_mskcc_2015_28	Non-Small Cell Lung Cancer
	Miao cohort	luad_mskcc_2015_29	Non-Small Cell Lung Cancer
	Miao cohort	LSD0167	Melanoma
	Miao cohort	LSD2057	Melanoma
	Miao cohort	LSD3484	Melanoma
	Miao cohort	LSD4744	Melanoma
	Miao cohort	LSD6819	Melanoma
	Miao cohort	SU2C-1026	Non-Small Cell Lung Cancer
	Miao cohort	SU2C-1022	Non-Small Cell Lung Cancer
	Miao cohort	SU2C-1037	Non-Small Cell Lung Cancer
	Miao cohort	SU2C-1038	Non-Small Cell Lung Cancer
	Miao cohort	SU2C-1039	Non-Small Cell Lung Cancer
	Miao cohort	SU2C-1029	Non-Small Cell Lung Cancer
	Miao cohort	SU2C-1027	Non-Small Cell Lung Cancer
	Miao cohort	SU2C-1030	Non-Small Cell Lung Cancer
	Miao cohort	SU2C-1024	Non-Small Cell Lung Cancer
	Miao cohort	SU2C-1028	Non-Small Cell Lung Cancer
	Miao cohort	SU2C-1034	Non-Small Cell Lung Cancer
	Miao cohort	SU2C-1025	Small Cell Lung Cancer
	Miao cohort	SU2C-1021	Non-Small Cell Lung Cancer
	Miao cohort	SU2C-1035	Non-Small Cell Lung Cancer
	Miao cohort	LUNG-2630	Non-Small Cell Lung Cancer
	Miao cohort	DFCI-11-104	Non-Small Cell Lung Cancer
	Miao cohort	luad_mskcc_2015_5	Non-Small Cell Lung Cancer
	Miao cohort	luad_mskcc_2015_13	Non-Small Cell Lung Cancer
	Miao cohort	MEL-582186	Melanoma
	Miao cohort	MEL-587761	Melanoma
	Miao cohort	MEL-650366	Melanoma
	Miao cohort	MEL-682321	Melanoma
	Miao cohort	Pat02	Melanoma
	Miao cohort	Pat03	Melanoma
	Miao cohort	Pat04	Melanoma
	Miao cohort	Pat06	Melanoma
	Miao cohort	Pat07	Melanoma
	Miao cohort	Pat08	Melanoma
	Miao cohort	Pat100	Melanoma
	Miao cohort	Pat101	Melanoma
	Miao cohort	Pat103	Melanoma
	Miao cohort	Pat104	Melanoma
	Miao cohort	Pat105	Melanoma
	Miao cohort	Pat106	Melanoma
	Miao cohort	Pat11	Melanoma
	Miao cohort	Pat110	Melanoma
	Miao cohort	Pat111	Melanoma
	Miao cohort	Pat113	Melanoma
	Miao cohort	Pat115	Melanoma
	Miao cohort	Pat117	Melanoma
	Miao cohort	Pat118	Melanoma
	Miao cohort	Pat119	Melanoma
	Miao cohort	Pat12	Melanoma
	Miao cohort	Pat121	Melanoma
	Miao cohort	Pat123	Melanoma
	Miao cohort	Pat124	Melanoma
	Miao cohort	Pat126	Melanoma
	Miao cohort	Pat127	Melanoma
	Miao cohort	Pat128	Melanoma
	Miao cohort	Pat129	Melanoma
	Miao cohort	Pat13	Melanoma
	Miao cohort	Pat132	Melanoma
	Miao cohort	Pat133	Melanoma
	Miao cohort	Pat134	Melanoma
	Miao cohort	Pat135	Melanoma
	Miao cohort	Pat138	Melanoma
	Miao cohort	Pat139	Melanoma
	Miao cohort	Pat14	Melanoma
	Miao cohort	Pat140	Melanoma
	Miao cohort	Pat143	Melanoma
	Miao cohort	Pat144	Melanoma
	Miao cohort	Pat147	Melanoma
	Miao cohort	Pat148	Melanoma
	Miao cohort	Pat15	Melanoma
	Miao cohort	Pat151	Melanoma
	Miao cohort	Pat157	Melanoma
	Miao cohort	Pat159	Melanoma
	Miao cohort	Pat16	Melanoma
	Miao cohort	Pat160	Melanoma
	Miao cohort	Pat162	Melanoma
	Miao cohort	Pat163	Melanoma
	Miao cohort	Pat166	Melanoma
	Miao cohort	Pat167	Melanoma
	Miao cohort	Pat168	Melanoma
	Miao cohort	Pat17	Melanoma
	Miao cohort	Pat170	Melanoma
	Miao cohort	Pat171	Melanoma
	Miao cohort	Pat174	Melanoma
	Miao cohort	Pat175	Melanoma
	Miao cohort	Pat18	Melanoma
	Miao cohort	Pat21	Melanoma
	Miao cohort	Pat24	Melanoma
	Miao cohort	Pat27	Melanoma
	Miao cohort	Pat32	Melanoma
	Miao cohort	Pat39	Melanoma
	Miao cohort	Pat41	Melanoma
	Miao cohort	Pat43	Melanoma
	Miao cohort	Pat45	Melanoma
	Miao cohort	Pat46	Melanoma
	Miao cohort	Pat47	Melanoma
	Miao cohort	Pat49	Melanoma
	Miao cohort	Pat50	Melanoma
	Miao cohort	Pat52	Melanoma
	Miao cohort	Pat54	Melanoma
	Miao cohort	Pat55	Melanoma
	Miao cohort	Pat56	Melanoma
	Miao cohort	Pat57	Melanoma
	Miao cohort	Pat58	Melanoma
	Miao cohort	Pat59	Melanoma
	Miao cohort	Pat60	Melanoma
	Miao cohort	Pat61	Melanoma
	Miao cohort	Pat62	Melanoma
	Miao cohort	Pat64	Melanoma
	Miao cohort	Pat66	Melanoma
	Miao cohort	Pat67	Melanoma
	Miao cohort	Pat71	Melanoma
	Miao cohort	Pat73	Melanoma
	Miao cohort	Pat74	Melanoma
	Miao cohort	Pat76	Melanoma
	Miao cohort	Pat77	Melanoma
	Miao cohort	Pat79	Melanoma
	Miao cohort	Pat80	Melanoma
	Miao cohort	Pat81	Melanoma
	Miao cohort	Pat82	Melanoma
	Miao cohort	Pat83	Melanoma
	Miao cohort	Pat85	Melanoma
	Miao cohort	Pat86	Melanoma
	Miao cohort	Pat87	Melanoma
	Miao cohort	Pat90	Melanoma
	Miao cohort	Pat98	Melanoma
	Miao cohort	Pat99	Melanoma
	Miao cohort	luad_mskcc_2015_32	Non-Small Cell Lung Cancer
	Miao cohort	NR1867	Melanoma
	Miao cohort	NR2137	Melanoma
	Miao cohort	NR3549	Melanoma
	Miao cohort	NR4018	Melanoma
	Miao cohort	NR4045	Melanoma
	Miao cohort	NR4083	Melanoma
	Miao cohort	NR4631	Melanoma
	Miao cohort	NR4810	Melanoma
	Miao cohort	NR4949	Melanoma
	Miao cohort	NR8815	Melanoma
	Miao cohort	NR9445	Melanoma
	Miao cohort	NR9449	Melanoma
	Miao cohort	NR9521	Melanoma
	Miao cohort	NR9705	Melanoma
	Miao cohort	NR9765	Melanoma
	Miao cohort	PR12117	Melanoma
	Miao cohort	PR4035	Melanoma
	Miao cohort	PR4046	Melanoma
	Miao cohort	PR4077	Melanoma
	Miao cohort	PR4091	Melanoma
	Miao cohort	PR4092	Melanoma
	Miao cohort	luad_mskcc_2015_25	Non-Small Cell Lung Cancer
	Miao cohort	luad_mskcc_2015_20	Non-Small Cell Lung Cancer
	Miao cohort	luad_mskcc_2015_6	Non-Small Cell Lung Cancer
	Miao cohort	luad_mskcc_2015_27	Non-Small Cell Lung Cancer
	Miao cohort	luad_mskcc_2015_1	Non-Small Cell Lung Cancer
	Miao cohort	SARC-PD1	Soft Tissue Sarcoma
	Miao cohort	luad_mskcc_2015_19	Non-Small Cell Lung Cancer
	Miao cohort	luad_mskcc_2015_10	Non-Small Cell Lung Cancer
	Miao cohort	luad_mskcc_2015_21	Non-Small Cell Lung Cancer
	Miao cohort	SD0346	Melanoma
	Miao cohort	SD1494	Melanoma
	Miao cohort	SD2051	Melanoma
	Miao cohort	SD2056	Melanoma
	Miao cohort	SD5038	Melanoma
	Miao cohort	SD5118	Melanoma
	Miao cohort	SD5934	Melanoma
	Miao cohort	SD6336	Melanoma
	Miao cohort	SD6494	Melanoma
	Miao cohort	SD7357	Melanoma
	Miao cohort	luad_mskcc_2015_17	Non-Small Cell Lung Cancer
	Miao cohort	SU2C-1002	Non-Small Cell Lung Cancer
	Miao cohort	SU2C-1003	Non-Small Cell Lung Cancer
	Miao cohort	SU2C-1004	Non-Small Cell Lung Cancer
	Miao cohort	SU2C-1005	Non-Small Cell Lung Cancer
	Miao cohort	SU2C-1006	Non-Small Cell Lung Cancer
	Miao cohort	SU2C-1010	Non-Small Cell Lung Cancer
	Miao cohort	SU2C-1011	Non-Small Cell Lung Cancer
	Miao cohort	SU2C-1013	Non-Small Cell Lung Cancer
	Miao cohort	SU2C-1016	Non-Small Cell Lung Cancer
	Miao cohort	SU2C-1017	Non-Small Cell Lung Cancer
	Miao cohort	SU2C-1018	Non-Small Cell Lung Cancer
	Miao cohort	SU2C-1020	Non-Small Cell Lung Cancer
	Miao cohort	luad_mskcc_2015_26	Non-Small Cell Lung Cancer
	Miao cohort	luad_mskcc_2015_4	Non-Small Cell Lung Cancer
PMID:29301960	Miao cohort	RCC_97	Renal Cell Carcinoma	Nivolumab	2 mg/kg
	Miao cohort	RCC_52	Renal Cell Carcinoma	Nivolumab	10 mg/kg-N
	Miao cohort	RCC_27	Renal Cell Carcinoma	Nivolumab	0.3 mg/kg
	Miao cohort	RCC_119	Renal Cell Carcinoma	Nivolumab	10 mg/kg
	Miao cohort	RCC_105	Renal Cell Carcinoma	Nivolumab	10 mg/kg
	Miao cohort	RCC_39	Renal Cell Carcinoma	Nivolumab	0.3 mg/kg
	Miao cohort	RCC_73	Renal Cell Carcinoma	Nivolumab	2 mg/kg
	Miao cohort	RCC_50	Renal Cell Carcinoma	Nivolumab	10 mg/kg-N
	Miao cohort	RCC_41	Renal Cell Carcinoma	Nivolumab	10 mg/kg
	Miao cohort	RCC_18	Renal Cell Carcinoma	Nivolumab	0.3 mg/kg
	Miao cohort	RCC_1	Renal Cell Carcinoma	Nivolumab	10 mg/kg
	Miao cohort	RCC_68	Renal Cell Carcinoma	Nivolumab	0.3 mg/kg
	Miao cohort	RCC_15	Renal Cell Carcinoma	Nivolumab	10 mg/kg-N
	Miao cohort	RCC_114	Renal Cell Carcinoma	Nivolumab	0.3 mg/kg
	Miao cohort	RCC_84	Renal Cell Carcinoma	Nivolumab	0.3 mg/kg
	Miao cohort	RCC_102	Renal Cell Carcinoma	Nivolumab	0.3 mg/kg
	Miao cohort	RCC_96	Renal Cell Carcinoma	Nivolumab	2 mg/kg
	Miao cohort	RCC_90	Renal Cell Carcinoma	Nivolumab	0.3 mg/kg
	Miao cohort	RCC_115	Renal Cell Carcinoma	Nivolumab	2 mg/kg
	Miao cohort	RCC_93	Renal Cell Carcinoma	Nivolumab	10 mg/kg
	Miao cohort	RCC_79	Renal Cell Carcinoma	Nivolumab	2 mg/kg
	Miao cohort	RCC_56	Renal Cell Carcinoma	Nivolumab	2 mg/kg
	Miao cohort	RCC_25	Renal Cell Carcinoma	Nivolumab	10 mg/kg-N
	Miao cohort	RCC_14	Renal Cell Carcinoma	Nivolumab	10 mg/kg-N
	Miao cohort	RCC_11	Renal Cell Carcinoma	Nivolumab	10 mg/kg-N
	Miao cohort	RCC_62	Renal Cell Carcinoma	Nivolumab	10 mg/kg
	Miao cohort	RCC_21	Renal Cell Carcinoma	Nivolumab	10 mg/kg
	Miao cohort	RCC_106	Renal Cell Carcinoma	Nivolumab	2 mg/kg
	Miao cohort	RCC_117	Renal Cell Carcinoma	Nivolumab	10 mg/kg-N
	Miao cohort	RCC_85	Renal Cell Carcinoma	Nivolumab	2 mg/kg
	Miao cohort	RCC_58	Renal Cell Carcinoma	Nivolumab	2 mg/kg
	Miao cohort	RCC_10	Renal Cell Carcinoma	Nivolumab	10 mg/kg-N
	Miao cohort	RCC_32	Renal Cell Carcinoma	Nivolumab	10 mg/kg-N
	Miao cohort	RCC_20	Renal Cell Carcinoma	Nivolumab	10 mg/kg-N
	Miao cohort	RCC_99	Renal Cell Carcinoma	Nivolumab	2 mg/kg
PMID:30643254	MSKCC Cohort	P-0006934-T01-IM5	Bladder Cancer	PD-1/PDL-1
	MSKCC Cohort	P-0008168-T01-IM5	Bladder Cancer	PD-1/PDL-1
	MSKCC Cohort	P-0005150-T01-IM5	Bladder Cancer	PD-1/PDL-1
	MSKCC Cohort	P-0004257-T01-IM5	Bladder Cancer	PD-1/PDL-1
	MSKCC Cohort	P-0016546-T01-IM6	Bladder Cancer	PD-1/PDL-1
	MSKCC Cohort	P-0017712-T01-IM6	Bladder Cancer	PD-1/PDL-1
	MSKCC Cohort	P-0017208-T01-IM6	Bladder Cancer	PD-1/PDL-1
	MSKCC Cohort	P-0013861-T01-IM5	Bladder Cancer	PD-1/PDL-1
	MSKCC Cohort	P-0025827-T01-IM6	Bladder Cancer	PD-1/PDL-1
	MSKCC Cohort	P-0022068-T01-IM6	Bladder Cancer	PD-1/PDL-1
	MSKCC Cohort	P-0015186-T01-IM6	Bladder Cancer	PD-1/PDL-1
	MSKCC Cohort	P-0009898-T01-IM5	Bladder Cancer	PD-1/PDL-1
	MSKCC Cohort	P-0021004-T01-IM6	Bladder Cancer	PD-1/PDL-1
	MSKCC Cohort	P-0023450-T01-IM6	Bladder Cancer	PD-1/PDL-1
	MSKCC Cohort	P-0020047-T01-IM6	Bladder Cancer	PD-1/PDL-1
	MSKCC Cohort	P-0001904-T01-IM3	Bladder Cancer	PD-1/PDL-1
	MSKCC Cohort	P-0010254-T03-IM5	Bladder Cancer	PD-1/PDL-1
	MSKCC Cohort	P-0004387-T01-IM5	Bladder Cancer	PD-1/PDL-1
	MSKCC Cohort	P-0005266-T01-IM5	Bladder Cancer	PD-1/PDL-1
	MSKCC Cohort	P-0005947-T01-IM5	Bladder Cancer	PD-1/PDL-1
	MSKCC Cohort	P-0010236-T01-IM5	Bladder Cancer	Combo
	MSKCC Cohort	P-0003097-T01-IM5	Bladder Cancer	PD-1/PDL-1
	MSKCC Cohort	P-0004050-T01-IM3	Bladder Cancer	PD-1/PDL-1
	MSKCC Cohort	P-0006800-T01-IM5	Bladder Cancer	PD-1/PDL-1
	MSKCC Cohort	P-0025174-T01-IM6	Bladder Cancer	PD-1/PDL-1
	MSKCC Cohort	P-0014815-T01-IM6	Bladder Cancer	PD-1/PDL-1
	MSKCC Cohort	P-0012840-T01-IM5	Bladder Cancer	PD-1/PDL-1
	MSKCC Cohort	P-0004983-T01-IM5	Bladder Cancer	Combo
	MSKCC Cohort	P-0021848-T01-IM6	Bladder Cancer	PD-1/PDL-1
	MSKCC Cohort	P-0011439-T01-IM5	Bladder Cancer	PD-1/PDL-1
	MSKCC Cohort	P-0015966-T01-IM6	Bladder Cancer	PD-1/PDL-1
	MSKCC Cohort	P-0003596-T01-IM5	Bladder Cancer	PD-1/PDL-1
	MSKCC Cohort	P-0011187-T01-IM5	Bladder Cancer	PD-1/PDL-1
	MSKCC Cohort	P-0006097-T01-IM5	Bladder Cancer	PD-1/PDL-1
	MSKCC Cohort	P-0023138-T01-IM6	Bladder Cancer	PD-1/PDL-1
	MSKCC Cohort	P-0019417-T01-IM6	Bladder Cancer	PD-1/PDL-1
	MSKCC Cohort	P-0016720-T01-IM6	Bladder Cancer	PD-1/PDL-1
	MSKCC Cohort	P-0009152-T01-IM5	Bladder Cancer	PD-1/PDL-1
	MSKCC Cohort	P-0005650-T01-IM5	Bladder Cancer	Combo
	MSKCC Cohort	P-0002292-T01-IM3	Bladder Cancer	PD-1/PDL-1
	MSKCC Cohort	P-0012183-T01-IM5	Bladder Cancer	PD-1/PDL-1
	MSKCC Cohort	P-0005489-T01-IM5	Bladder Cancer	PD-1/PDL-1
	MSKCC Cohort	P-0020065-T01-IM6	Bladder Cancer	PD-1/PDL-1
	MSKCC Cohort	P-0003000-T01-IM3	Bladder Cancer	PD-1/PDL-1
	MSKCC Cohort	P-0021484-T01-IM6	Bladder Cancer	PD-1/PDL-1
	MSKCC Cohort	P-0000891-T01-IM3	Bladder Cancer	PD-1/PDL-1
	MSKCC Cohort	P-0015965-T01-IM6	Bladder Cancer	PD-1/PDL-1
	MSKCC Cohort	P-0000746-T01-IM3	Bladder Cancer	PD-1/PDL-1
	MSKCC Cohort	P-0001871-T01-IM3	Bladder Cancer	PD-1/PDL-1
	MSKCC Cohort	P-0016316-T01-IM6	Bladder Cancer	PD-1/PDL-1
	MSKCC Cohort	P-0002748-T02-IM5	Bladder Cancer	PD-1/PDL-1
	MSKCC Cohort	P-0015615-T01-IM6	Bladder Cancer	PD-1/PDL-1
	MSKCC Cohort	P-0008062-T01-IM5	Bladder Cancer	PD-1/PDL-1
	MSKCC Cohort	P-0000184-T01-IM3	Bladder Cancer	PD-1/PDL-1
	MSKCC Cohort	P-0003955-T01-IM3	Bladder Cancer	PD-1/PDL-1
	MSKCC Cohort	P-0009743-T01-IM5	Bladder Cancer	PD-1/PDL-1
	MSKCC Cohort	P-0003524-T01-IM5	Bladder Cancer	PD-1/PDL-1
	MSKCC Cohort	P-0006281-T01-IM5	Bladder Cancer	Combo
	MSKCC Cohort	P-0007484-T01-IM5	Bladder Cancer	PD-1/PDL-1
	MSKCC Cohort	P-0003814-T01-IM5	Bladder Cancer	PD-1/PDL-1
	MSKCC Cohort	P-0008575-T01-IM5	Bladder Cancer	PD-1/PDL-1
	MSKCC Cohort	P-0000880-T01-IM3	Bladder Cancer	PD-1/PDL-1
	MSKCC Cohort	P-0004226-T01-IM5	Bladder Cancer	PD-1/PDL-1
	MSKCC Cohort	P-0000071-T01-IM3	Bladder Cancer	PD-1/PDL-1
	MSKCC Cohort	P-0002668-T01-IM3	Bladder Cancer	PD-1/PDL-1
	MSKCC Cohort	P-0024544-T01-IM6	Bladder Cancer	PD-1/PDL-1
	MSKCC Cohort	P-0001268-T01-IM3	Bladder Cancer	PD-1/PDL-1
	MSKCC Cohort	P-0000222-T01-IM3	Bladder Cancer	PD-1/PDL-1
	MSKCC Cohort	P-0002472-T01-IM3	Bladder Cancer	PD-1/PDL-1
	MSKCC Cohort	P-0001074-T01-IM3	Bladder Cancer	PD-1/PDL-1
	MSKCC Cohort	P-0000544-T01-IM3	Bladder Cancer	PD-1/PDL-1
	MSKCC Cohort	P-0000088-T01-IM3	Bladder Cancer	PD-1/PDL-1
	MSKCC Cohort	P-0000872-T01-IM3	Bladder Cancer	PD-1/PDL-1
	MSKCC Cohort	P-0002568-T01-IM3	Bladder Cancer	PD-1/PDL-1
	MSKCC Cohort	P-0002576-T02-IM5	Bladder Cancer	PD-1/PDL-1
	MSKCC Cohort	P-0016402-T01-IM6	Bladder Cancer	PD-1/PDL-1
	MSKCC Cohort	P-0015137-T01-IM6	Bladder Cancer	PD-1/PDL-1
	MSKCC Cohort	P-0020995-T01-IM6	Bladder Cancer	Combo
	MSKCC Cohort	P-0000423-T01-IM3	Bladder Cancer	PD-1/PDL-1
	MSKCC Cohort	P-0000063-T01-IM3	Bladder Cancer	PD-1/PDL-1
	MSKCC Cohort	P-0003698-T02-IM5	Bladder Cancer	Combo
	MSKCC Cohort	P-0003024-T01-IM3	Bladder Cancer	Combo
	MSKCC Cohort	P-0002575-T01-IM3	Bladder Cancer	Combo
	MSKCC Cohort	P-0015663-T01-IM6	Bladder Cancer	Combo
	MSKCC Cohort	P-0010079-T01-IM5	Bladder Cancer	PD-1/PDL-1
	MSKCC Cohort	P-0001135-T02-IM3	Bladder Cancer	PD-1/PDL-1
	MSKCC Cohort	P-0006535-T01-IM5	Bladder Cancer	PD-1/PDL-1
	MSKCC Cohort	P-0015660-T01-IM6	Bladder Cancer	Combo
	MSKCC Cohort	P-0001223-T01-IM3	Bladder Cancer	Combo
	MSKCC Cohort	P-0009101-T01-IM5	Bladder Cancer	PD-1/PDL-1
	MSKCC Cohort	P-0014418-T01-IM6	Bladder Cancer	PD-1/PDL-1
	MSKCC Cohort	P-0001578-T01-IM3	Bladder Cancer	PD-1/PDL-1
	MSKCC Cohort	P-0002311-T01-IM3	Bladder Cancer	Combo
	MSKCC Cohort	P-0003841-T01-IM5	Bladder Cancer	PD-1/PDL-1
	MSKCC Cohort	P-0014421-T01-IM6	Bladder Cancer	Combo
	MSKCC Cohort	P-0015923-T01-IM6	Bladder Cancer	PD-1/PDL-1
	MSKCC Cohort	P-0005731-T01-IM5	Bladder Cancer	PD-1/PDL-1
	MSKCC Cohort	P-0000268-T01-IM3	Bladder Cancer	PD-1/PDL-1
	MSKCC Cohort	P-0014648-T01-IM6	Bladder Cancer	PD-1/PDL-1
	MSKCC Cohort	P-0005054-T01-IM5	Bladder Cancer	PD-1/PDL-1
	MSKCC Cohort	P-0007656-T01-IM5	Bladder Cancer	PD-1/PDL-1
	MSKCC Cohort	P-0021644-T01-IM6	Bladder Cancer	PD-1/PDL-1
	MSKCC Cohort	P-0000535-T01-IM3	Bladder Cancer	PD-1/PDL-1
	MSKCC Cohort	P-0002715-T01-IM3	Bladder Cancer	PD-1/PDL-1
	MSKCC Cohort	P-0004137-T01-IM5	Bladder Cancer	Combo
	MSKCC Cohort	P-0017313-T01-IM6	Bladder Cancer	PD-1/PDL-1
	MSKCC Cohort	P-0003051-T01-IM5	Bladder Cancer	Combo
	MSKCC Cohort	P-0003377-T01-IM5	Bladder Cancer	PD-1/PDL-1
	MSKCC Cohort	P-0002404-T01-IM3	Bladder Cancer	PD-1/PDL-1
	MSKCC Cohort	P-0017241-T01-IM6	Bladder Cancer	PD-1/PDL-1
	MSKCC Cohort	P-0003131-T01-IM5	Bladder Cancer	PD-1/PDL-1
	MSKCC Cohort	P-0011245-T01-IM5	Bladder Cancer	PD-1/PDL-1
	MSKCC Cohort	P-0003555-T01-IM5	Bladder Cancer	PD-1/PDL-1
	MSKCC Cohort	P-0002614-T01-IM3	Bladder Cancer	PD-1/PDL-1
	MSKCC Cohort	P-0003507-T01-IM5	Bladder Cancer	PD-1/PDL-1
	MSKCC Cohort	P-0005842-T01-IM5	Bladder Cancer	PD-1/PDL-1
	MSKCC Cohort	P-0007274-T01-IM5	Bladder Cancer	PD-1/PDL-1
	MSKCC Cohort	P-0004056-T01-IM5	Bladder Cancer	PD-1/PDL-1
	MSKCC Cohort	P-0008718-T01-IM5	Bladder Cancer	PD-1/PDL-1
	MSKCC Cohort	P-0003911-T01-IM5	Bladder Cancer	PD-1/PDL-1
	MSKCC Cohort	P-0004240-T01-IM5	Bladder Cancer	Combo
	MSKCC Cohort	P-0003719-T01-IM5	Bladder Cancer	PD-1/PDL-1
	MSKCC Cohort	P-0016915-T01-IM6	Bladder Cancer	PD-1/PDL-1
	MSKCC Cohort	P-0004366-T01-IM5	Bladder Cancer	Combo
	MSKCC Cohort	P-0015920-T01-IM6	Bladder Cancer	PD-1/PDL-1
	MSKCC Cohort	P-0005021-T01-IM5	Bladder Cancer	PD-1/PDL-1
	MSKCC Cohort	P-0012706-T01-IM5	Bladder Cancer	PD-1/PDL-1
	MSKCC Cohort	P-0005727-T01-IM5	Bladder Cancer	Combo
	MSKCC Cohort	P-0009910-T01-IM5	Bladder Cancer	PD-1/PDL-1
	MSKCC Cohort	P-0006628-T01-IM5	Bladder Cancer	PD-1/PDL-1
	MSKCC Cohort	P-0007421-T01-IM5	Bladder Cancer	PD-1/PDL-1
	MSKCC Cohort	P-0005627-T02-IM5	Bladder Cancer	PD-1/PDL-1
	MSKCC Cohort	P-0020835-T01-IM6	Bladder Cancer	PD-1/PDL-1
	MSKCC Cohort	P-0008439-T01-IM5	Bladder Cancer	PD-1/PDL-1
	MSKCC Cohort	P-0013304-T01-IM5	Bladder Cancer	PD-1/PDL-1
	MSKCC Cohort	P-0014909-T01-IM6	Bladder Cancer	PD-1/PDL-1
	MSKCC Cohort	P-0008816-T01-IM5	Bladder Cancer	PD-1/PDL-1
	MSKCC Cohort	P-0006270-T01-IM5	Bladder Cancer	PD-1/PDL-1
	MSKCC Cohort	P-0015644-T01-IM6	Bladder Cancer	Combo
	MSKCC Cohort	P-0009005-T01-IM5	Bladder Cancer	PD-1/PDL-1
	MSKCC Cohort	P-0006570-T01-IM5	Bladder Cancer	PD-1/PDL-1
	MSKCC Cohort	P-0009414-T01-IM5	Bladder Cancer	PD-1/PDL-1
	MSKCC Cohort	P-0008425-T01-IM5	Bladder Cancer	PD-1/PDL-1
	MSKCC Cohort	P-0017658-T01-IM5	Bladder Cancer	PD-1/PDL-1
	MSKCC Cohort	P-0009263-T01-IM5	Bladder Cancer	Combo
	MSKCC Cohort	P-0008290-T01-IM5	Bladder Cancer	PD-1/PDL-1
	MSKCC Cohort	P-0010094-T01-IM5	Bladder Cancer	PD-1/PDL-1
	MSKCC Cohort	P-0010199-T01-IM5	Bladder Cancer	PD-1/PDL-1
	MSKCC Cohort	P-0008532-T01-IM5	Bladder Cancer	PD-1/PDL-1
	MSKCC Cohort	P-0011524-T01-IM5	Bladder Cancer	PD-1/PDL-1
	MSKCC Cohort	P-0020542-T01-IM6	Bladder Cancer	PD-1/PDL-1
	MSKCC Cohort	P-0017599-T01-IM5	Bladder Cancer	PD-1/PDL-1
	MSKCC Cohort	P-0025079-T01-IM6	Bladder Cancer	PD-1/PDL-1
	MSKCC Cohort	P-0008595-T01-IM5	Bladder Cancer	PD-1/PDL-1
	MSKCC Cohort	P-0010921-T01-IM5	Bladder Cancer	PD-1/PDL-1
	MSKCC Cohort	P-0011440-T01-IM5	Bladder Cancer	PD-1/PDL-1
	MSKCC Cohort	P-0009846-T01-IM5	Bladder Cancer	PD-1/PDL-1
	MSKCC Cohort	P-0011523-T01-IM5	Bladder Cancer	PD-1/PDL-1
	MSKCC Cohort	P-0010826-T01-IM5	Bladder Cancer	PD-1/PDL-1
	MSKCC Cohort	P-0014470-T01-IM6	Bladder Cancer	PD-1/PDL-1
	MSKCC Cohort	P-0015661-T01-IM6	Bladder Cancer	PD-1/PDL-1
	MSKCC Cohort	P-0014402-T01-IM6	Bladder Cancer	PD-1/PDL-1
	MSKCC Cohort	P-0012037-T01-IM5	Bladder Cancer	PD-1/PDL-1
	MSKCC Cohort	P-0021622-T01-IM6	Bladder Cancer	PD-1/PDL-1
	MSKCC Cohort	P-0012870-T03-IM6	Bladder Cancer	PD-1/PDL-1
	MSKCC Cohort	P-0018028-T01-IM6	Bladder Cancer	PD-1/PDL-1
	MSKCC Cohort	P-0014422-T01-IM6	Bladder Cancer	PD-1/PDL-1
	MSKCC Cohort	P-0021528-T01-IM6	Bladder Cancer	PD-1/PDL-1
	MSKCC Cohort	P-0015501-T01-IM6	Bladder Cancer	PD-1/PDL-1
	MSKCC Cohort	P-0017276-T01-IM6	Bladder Cancer	PD-1/PDL-1
	MSKCC Cohort	P-0015456-T01-IM6	Bladder Cancer	PD-1/PDL-1
	MSKCC Cohort	P-0019717-T01-IM6	Bladder Cancer	PD-1/PDL-1
	MSKCC Cohort	P-0017044-T01-IM6	Bladder Cancer	PD-1/PDL-1
	MSKCC Cohort	P-0026970-T01-IM6	Bladder Cancer	PD-1/PDL-1
	MSKCC Cohort	P-0013283-T01-IM5	Bladder Cancer	PD-1/PDL-1
	MSKCC Cohort	P-0016925-T01-IM6	Bladder Cancer	PD-1/PDL-1
	MSKCC Cohort	P-0013873-T01-IM5	Bladder Cancer	PD-1/PDL-1
	MSKCC Cohort	P-0021532-T01-IM6	Bladder Cancer	PD-1/PDL-1
	MSKCC Cohort	P-0015344-T01-IM6	Bladder Cancer	PD-1/PDL-1
	MSKCC Cohort	P-0018229-T01-IM6	Bladder Cancer	PD-1/PDL-1
	MSKCC Cohort	P-0015067-T01-IM6	Bladder Cancer	PD-1/PDL-1
	MSKCC Cohort	P-0019036-T01-IM6	Bladder Cancer	PD-1/PDL-1
	MSKCC Cohort	P-0014507-T01-IM6	Bladder Cancer	Combo
	MSKCC Cohort	P-0015716-T01-IM6	Bladder Cancer	PD-1/PDL-1
	MSKCC Cohort	P-0021471-T01-IM6	Bladder Cancer	PD-1/PDL-1
	MSKCC Cohort	P-0016149-T01-IM6	Bladder Cancer	Combo
	MSKCC Cohort	P-0016618-T01-IM6	Bladder Cancer	PD-1/PDL-1
	MSKCC Cohort	P-0020167-T01-IM6	Bladder Cancer	PD-1/PDL-1
	MSKCC Cohort	P-0016855-T01-IM6	Bladder Cancer	PD-1/PDL-1
	MSKCC Cohort	P-0018541-T01-IM6	Bladder Cancer	PD-1/PDL-1
	MSKCC Cohort	P-0019771-T01-IM6	Bladder Cancer	PD-1/PDL-1
	MSKCC Cohort	P-0021255-T01-IM6	Bladder Cancer	PD-1/PDL-1
	MSKCC Cohort	P-0016624-T01-IM6	Bladder Cancer	PD-1/PDL-1
	MSKCC Cohort	P-0017472-T01-IM6	Bladder Cancer	PD-1/PDL-1
	MSKCC Cohort	P-0018216-T01-IM6	Bladder Cancer	PD-1/PDL-1
	MSKCC Cohort	P-0020592-T01-IM6	Bladder Cancer	PD-1/PDL-1
	MSKCC Cohort	P-0025120-T01-IM6	Bladder Cancer	PD-1/PDL-1
	MSKCC Cohort	P-0024827-T01-IM6	Bladder Cancer	PD-1/PDL-1
	MSKCC Cohort	P-0019101-T01-IM6	Bladder Cancer	PD-1/PDL-1
	MSKCC Cohort	P-0025313-T01-IM6	Bladder Cancer	PD-1/PDL-1
	MSKCC Cohort	P-0024263-T01-IM6	Bladder Cancer	PD-1/PDL-1
	MSKCC Cohort	P-0020086-T01-IM6	Bladder Cancer	PD-1/PDL-1
	MSKCC Cohort	P-0020122-T01-IM6	Bladder Cancer	PD-1/PDL-1
	MSKCC Cohort	P-0023425-T01-IM6	Bladder Cancer	PD-1/PDL-1
	MSKCC Cohort	P-0020121-T01-IM6	Bladder Cancer	PD-1/PDL-1
	MSKCC Cohort	P-0025888-T01-IM6	Bladder Cancer	PD-1/PDL-1
	MSKCC Cohort	P-0022520-T01-IM6	Bladder Cancer	PD-1/PDL-1
	MSKCC Cohort	P-0021503-T01-IM6	Bladder Cancer	PD-1/PDL-1
	MSKCC Cohort	P-0022034-T01-IM6	Bladder Cancer	PD-1/PDL-1
	MSKCC Cohort	P-0024795-T01-IM6	Bladder Cancer	PD-1/PDL-1
	MSKCC Cohort	P-0026160-T01-IM6	Bladder Cancer	PD-1/PDL-1
	MSKCC Cohort	P-0026892-T01-IM6	Bladder Cancer	PD-1/PDL-1
	MSKCC Cohort	P-0027346-T01-IM6	Bladder Cancer	PD-1/PDL-1
	MSKCC Cohort	P-0026723-T01-IM6	Bladder Cancer	PD-1/PDL-1
	MSKCC Cohort	P-0020252-T01-IM6	Colorectal Cancer	PD-1/PDL-1
	MSKCC Cohort	P-0025532-T01-IM6	Colorectal Cancer	PD-1/PDL-1
	MSKCC Cohort	P-0015237-T01-IM6	Colorectal Cancer	PD-1/PDL-1
	MSKCC Cohort	P-0020399-T01-IM6	Colorectal Cancer	PD-1/PDL-1
	MSKCC Cohort	P-0001807-T01-IM3	Colorectal Cancer	PD-1/PDL-1
	MSKCC Cohort	P-0000762-T01-IM3	Colorectal Cancer	PD-1/PDL-1
	MSKCC Cohort	P-0007771-T01-IM5	Colorectal Cancer	PD-1/PDL-1
	MSKCC Cohort	P-0005522-T01-IM5	Colorectal Cancer	PD-1/PDL-1
	MSKCC Cohort	P-0000940-T01-IM3	Colorectal Cancer	PD-1/PDL-1
	MSKCC Cohort	P-0004011-T01-IM5	Colorectal Cancer	PD-1/PDL-1
	MSKCC Cohort	P-0013087-T01-IM5	Colorectal Cancer	Combo
	MSKCC Cohort	P-0006933-T01-IM5	Colorectal Cancer	PD-1/PDL-1
	MSKCC Cohort	P-0005151-T01-IM5	Colorectal Cancer	PD-1/PDL-1
	MSKCC Cohort	P-0000739-T01-IM3	Colorectal Cancer	PD-1/PDL-1
	MSKCC Cohort	P-0010238-T01-IM5	Colorectal Cancer	PD-1/PDL-1
	MSKCC Cohort	P-0007486-T01-IM5	Colorectal Cancer	PD-1/PDL-1
	MSKCC Cohort	P-0001808-T01-IM3	Colorectal Cancer	PD-1/PDL-1
	MSKCC Cohort	P-0007090-T02-IM5	Colorectal Cancer	PD-1/PDL-1
	MSKCC Cohort	P-0005132-T01-IM5	Colorectal Cancer	PD-1/PDL-1
	MSKCC Cohort	P-0016181-T01-IM6	Colorectal Cancer	PD-1/PDL-1
	MSKCC Cohort	P-0001867-T01-IM3	Colorectal Cancer	PD-1/PDL-1
	MSKCC Cohort	P-0008662-T01-IM5	Colorectal Cancer	PD-1/PDL-1
	MSKCC Cohort	P-0009830-T01-IM5	Colorectal Cancer	PD-1/PDL-1
	MSKCC Cohort	P-0007410-T01-IM5	Colorectal Cancer	PD-1/PDL-1
	MSKCC Cohort	P-0007081-T02-IM5	Colorectal Cancer	PD-1/PDL-1
	MSKCC Cohort	P-0007405-T01-IM5	Colorectal Cancer	PD-1/PDL-1
	MSKCC Cohort	P-0021834-T01-IM6	Colorectal Cancer	PD-1/PDL-1
	MSKCC Cohort	P-0011195-T01-IM5	Colorectal Cancer	PD-1/PDL-1
	MSKCC Cohort	P-0003285-T01-IM5	Colorectal Cancer	PD-1/PDL-1
	MSKCC Cohort	P-0004140-T01-IM5	Colorectal Cancer	PD-1/PDL-1
	MSKCC Cohort	P-0012281-T01-IM5	Colorectal Cancer	PD-1/PDL-1
	MSKCC Cohort	P-0006213-T01-IM5	Colorectal Cancer	PD-1/PDL-1
	MSKCC Cohort	P-0000699-T01-IM3	Colorectal Cancer	Combo
	MSKCC Cohort	P-0005762-T01-IM5	Colorectal Cancer	PD-1/PDL-1
	MSKCC Cohort	P-0005634-T01-IM5	Colorectal Cancer	CTLA4
	MSKCC Cohort	P-0010587-T01-IM5	Colorectal Cancer	PD-1/PDL-1
	MSKCC Cohort	P-0006735-T01-IM5	Colorectal Cancer	PD-1/PDL-1
	MSKCC Cohort	P-0006708-T01-IM5	Colorectal Cancer	PD-1/PDL-1
	MSKCC Cohort	P-0010742-T01-IM5	Colorectal Cancer	PD-1/PDL-1
	MSKCC Cohort	P-0013096-T01-IM5	Colorectal Cancer	PD-1/PDL-1
	MSKCC Cohort	P-0001170-T01-IM3	Colorectal Cancer	PD-1/PDL-1
	MSKCC Cohort	P-0006743-T01-IM5	Colorectal Cancer	PD-1/PDL-1
	MSKCC Cohort	P-0002042-T01-IM3	Colorectal Cancer	PD-1/PDL-1
	MSKCC Cohort	P-0010581-T01-IM5	Colorectal Cancer	PD-1/PDL-1
	MSKCC Cohort	P-0014010-T01-IM5	Colorectal Cancer	PD-1/PDL-1
	MSKCC Cohort	P-0002049-T01-IM3	Colorectal Cancer	PD-1/PDL-1
	MSKCC Cohort	P-0020878-T01-IM6	Colorectal Cancer	PD-1/PDL-1
	MSKCC Cohort	P-0000721-T01-IM3	Colorectal Cancer	PD-1/PDL-1
	MSKCC Cohort	P-0024824-T01-IM6	Colorectal Cancer	PD-1/PDL-1
	MSKCC Cohort	P-0004783-T01-IM5	Colorectal Cancer	Combo
	MSKCC Cohort	P-0003365-T01-IM5	Colorectal Cancer	PD-1/PDL-1
	MSKCC Cohort	P-0001371-T01-IM3	Colorectal Cancer	PD-1/PDL-1
	MSKCC Cohort	P-0001702-T01-IM3	Colorectal Cancer	PD-1/PDL-1
	MSKCC Cohort	P-0023128-T01-IM6	Colorectal Cancer	PD-1/PDL-1
	MSKCC Cohort	P-0004803-T01-IM5	Colorectal Cancer	PD-1/PDL-1
	MSKCC Cohort	P-0011357-T01-IM5	Colorectal Cancer	PD-1/PDL-1
	MSKCC Cohort	P-0000682-T01-IM3	Colorectal Cancer	PD-1/PDL-1
	MSKCC Cohort	P-0007495-T01-IM5	Colorectal Cancer	PD-1/PDL-1
	MSKCC Cohort	P-0001771-T01-IM3	Colorectal Cancer	PD-1/PDL-1
	MSKCC Cohort	P-0001531-T01-IM3	Colorectal Cancer	PD-1/PDL-1
	MSKCC Cohort	P-0001693-T02-IM3	Colorectal Cancer	PD-1/PDL-1
	MSKCC Cohort	P-0010966-T01-IM5	Colorectal Cancer	PD-1/PDL-1
	MSKCC Cohort	P-0021304-T01-IM6	Colorectal Cancer	PD-1/PDL-1
	MSKCC Cohort	P-0002653-T01-IM3	Colorectal Cancer	PD-1/PDL-1
	MSKCC Cohort	P-0002792-T01-IM3	Colorectal Cancer	PD-1/PDL-1
	MSKCC Cohort	P-0007997-T01-IM5	Colorectal Cancer	PD-1/PDL-1
	MSKCC Cohort	P-0002730-T01-IM3	Colorectal Cancer	PD-1/PDL-1
	MSKCC Cohort	P-0005998-T01-IM5	Colorectal Cancer	PD-1/PDL-1
	MSKCC Cohort	P-0002855-T01-IM3	Colorectal Cancer	Combo
	MSKCC Cohort	P-0004362-T01-IM5	Colorectal Cancer	PD-1/PDL-1
	MSKCC Cohort	P-0004051-T01-IM5	Colorectal Cancer	PD-1/PDL-1
	MSKCC Cohort	P-0004494-T01-IM5	Colorectal Cancer	PD-1/PDL-1
	MSKCC Cohort	P-0009363-T01-IM5	Colorectal Cancer	PD-1/PDL-1
	MSKCC Cohort	P-0014565-T01-IM6	Colorectal Cancer	PD-1/PDL-1
	MSKCC Cohort	P-0011288-T01-IM5	Colorectal Cancer	Combo
	MSKCC Cohort	P-0005823-T01-IM5	Colorectal Cancer	PD-1/PDL-1
	MSKCC Cohort	P-0016767-T01-IM6	Colorectal Cancer	PD-1/PDL-1
	MSKCC Cohort	P-0012708-T01-IM5	Colorectal Cancer	Combo
	MSKCC Cohort	P-0006587-T01-IM5	Colorectal Cancer	PD-1/PDL-1
	MSKCC Cohort	P-0010499-T01-IM5	Colorectal Cancer	PD-1/PDL-1
	MSKCC Cohort	P-0007567-T01-IM5	Colorectal Cancer	Combo
	MSKCC Cohort	P-0012133-T01-IM5	Colorectal Cancer	Combo
	MSKCC Cohort	P-0008651-T01-IM5	Colorectal Cancer	PD-1/PDL-1
	MSKCC Cohort	P-0008746-T01-IM5	Colorectal Cancer	PD-1/PDL-1
	MSKCC Cohort	P-0011144-T01-IM5	Colorectal Cancer	PD-1/PDL-1
	MSKCC Cohort	P-0008841-T01-IM5	Colorectal Cancer	PD-1/PDL-1
	MSKCC Cohort	P-0011071-T01-IM5	Colorectal Cancer	PD-1/PDL-1
	MSKCC Cohort	P-0013462-T01-IM5	Colorectal Cancer	PD-1/PDL-1
	MSKCC Cohort	P-0019475-T01-IM6	Colorectal Cancer	PD-1/PDL-1
	MSKCC Cohort	P-0017986-T01-IM6	Colorectal Cancer	PD-1/PDL-1
	MSKCC Cohort	P-0018580-T01-IM6	Colorectal Cancer	PD-1/PDL-1
	MSKCC Cohort	P-0011068-T01-IM5	Colorectal Cancer	PD-1/PDL-1
	MSKCC Cohort	P-0016314-T01-IM6	Colorectal Cancer	PD-1/PDL-1
	MSKCC Cohort	P-0012115-T01-IM5	Colorectal Cancer	PD-1/PDL-1
	MSKCC Cohort	P-0012249-T01-IM5	Colorectal Cancer	PD-1/PDL-1
	MSKCC Cohort	P-0013354-T01-IM5	Colorectal Cancer	PD-1/PDL-1
	MSKCC Cohort	P-0012728-T01-IM5	Colorectal Cancer	PD-1/PDL-1
	MSKCC Cohort	P-0017697-T01-IM6	Colorectal Cancer	PD-1/PDL-1
	MSKCC Cohort	P-0014182-T01-IM6	Colorectal Cancer	PD-1/PDL-1
	MSKCC Cohort	P-0015851-T01-IM6	Colorectal Cancer	PD-1/PDL-1
	MSKCC Cohort	P-0019710-T01-IM6	Colorectal Cancer	PD-1/PDL-1
	MSKCC Cohort	P-0017263-T01-IM6	Colorectal Cancer	PD-1/PDL-1
	MSKCC Cohort	P-0016522-T01-IM6	Colorectal Cancer	PD-1/PDL-1
	MSKCC Cohort	P-0017766-T01-IM6	Colorectal Cancer	Combo
	MSKCC Cohort	P-0019949-T01-IM6	Colorectal Cancer	PD-1/PDL-1
	MSKCC Cohort	P-0019267-T01-IM6	Colorectal Cancer	PD-1/PDL-1
	MSKCC Cohort	P-0018277-T01-IM6	Colorectal Cancer	Combo
	MSKCC Cohort	P-0019428-T01-IM6	Colorectal Cancer	PD-1/PDL-1
	MSKCC Cohort	P-0022977-T01-IM6	Colorectal Cancer	PD-1/PDL-1
	MSKCC Cohort	P-0023731-T01-IM6	Colorectal Cancer	PD-1/PDL-1
	MSKCC Cohort	P-0023627-T01-IM6	Esophagogastric Cancer	PD-1/PDL-1
	MSKCC Cohort	P-0017370-T01-IM6	Esophagogastric Cancer	PD-1/PDL-1
	MSKCC Cohort	P-0013106-T01-IM5	Esophagogastric Cancer	PD-1/PDL-1
	MSKCC Cohort	P-0003650-T01-IM5	Esophagogastric Cancer	PD-1/PDL-1
	MSKCC Cohort	P-0023963-T01-IM6	Esophagogastric Cancer	PD-1/PDL-1
	MSKCC Cohort	P-0022995-T01-IM6	Esophagogastric Cancer	PD-1/PDL-1
	MSKCC Cohort	P-0005500-T01-IM5	Esophagogastric Cancer	CTLA4
	MSKCC Cohort	P-0003521-T02-IM5	Esophagogastric Cancer	PD-1/PDL-1
	MSKCC Cohort	P-0015904-T01-IM6	Esophagogastric Cancer	Combo
	MSKCC Cohort	P-0000062-T01-IM3	Esophagogastric Cancer	PD-1/PDL-1
	MSKCC Cohort	P-0007674-T01-IM5	Esophagogastric Cancer	PD-1/PDL-1
	MSKCC Cohort	P-0004043-T01-IM3	Esophagogastric Cancer	PD-1/PDL-1
	MSKCC Cohort	P-0019657-T01-IM6	Esophagogastric Cancer	PD-1/PDL-1
	MSKCC Cohort	P-0009368-T01-IM5	Esophagogastric Cancer	Combo
	MSKCC Cohort	P-0001543-T01-IM3	Esophagogastric Cancer	Combo
	MSKCC Cohort	P-0000444-T01-IM3	Esophagogastric Cancer	PD-1/PDL-1
	MSKCC Cohort	P-0013314-T01-IM5	Esophagogastric Cancer	PD-1/PDL-1
	MSKCC Cohort	P-0003944-T01-IM3	Esophagogastric Cancer	CTLA4
	MSKCC Cohort	P-0000249-T02-IM3	Esophagogastric Cancer	PD-1/PDL-1
	MSKCC Cohort	P-0001495-T01-IM3	Esophagogastric Cancer	PD-1/PDL-1
	MSKCC Cohort	P-0007531-T01-IM5	Esophagogastric Cancer	PD-1/PDL-1
	MSKCC Cohort	P-0009066-T01-IM5	Esophagogastric Cancer	PD-1/PDL-1
	MSKCC Cohort	P-0003432-T01-IM5	Esophagogastric Cancer	PD-1/PDL-1
	MSKCC Cohort	P-0001298-T01-IM3	Esophagogastric Cancer	PD-1/PDL-1
	MSKCC Cohort	P-0024054-T01-IM6	Esophagogastric Cancer	PD-1/PDL-1
	MSKCC Cohort	P-0000121-T01-IM3	Esophagogastric Cancer	PD-1/PDL-1
	MSKCC Cohort	P-0000553-T01-IM3	Esophagogastric Cancer	Combo
	MSKCC Cohort	P-0003914-T01-IM3	Esophagogastric Cancer	PD-1/PDL-1
	MSKCC Cohort	P-0002465-T01-IM3	Esophagogastric Cancer	Combo
	MSKCC Cohort	P-0000103-T01-IM3	Esophagogastric Cancer	Combo
	MSKCC Cohort	P-0000369-T01-IM3	Esophagogastric Cancer	Combo
	MSKCC Cohort	P-0000938-T01-IM3	Esophagogastric Cancer	Combo
	MSKCC Cohort	P-0001260-T01-IM3	Esophagogastric Cancer	PD-1/PDL-1
	MSKCC Cohort	P-0000793-T02-IM5	Esophagogastric Cancer	PD-1/PDL-1
	MSKCC Cohort	P-0008004-T01-IM5	Esophagogastric Cancer	PD-1/PDL-1
	MSKCC Cohort	P-0001850-T01-IM3	Esophagogastric Cancer	PD-1/PDL-1
	MSKCC Cohort	P-0005488-T01-IM5	Esophagogastric Cancer	PD-1/PDL-1
	MSKCC Cohort	P-0022510-T01-IM6	Esophagogastric Cancer	PD-1/PDL-1
	MSKCC Cohort	P-0001586-T02-IM5	Esophagogastric Cancer	PD-1/PDL-1
	MSKCC Cohort	P-0000977-T01-IM3	Esophagogastric Cancer	Combo
	MSKCC Cohort	P-0001855-T01-IM3	Esophagogastric Cancer	Combo
	MSKCC Cohort	P-0001733-T01-IM3	Esophagogastric Cancer	Combo
	MSKCC Cohort	P-0003543-T01-IM5	Esophagogastric Cancer	PD-1/PDL-1
	MSKCC Cohort	P-0009100-T01-IM5	Esophagogastric Cancer	PD-1/PDL-1
	MSKCC Cohort	P-0018782-T01-IM6	Esophagogastric Cancer	Combo
	MSKCC Cohort	P-0019691-T01-IM6	Esophagogastric Cancer	PD-1/PDL-1
	MSKCC Cohort	P-0018771-T02-IM6	Esophagogastric Cancer	PD-1/PDL-1
	MSKCC Cohort	P-0010501-T01-IM5	Esophagogastric Cancer	PD-1/PDL-1
	MSKCC Cohort	P-0003892-T01-IM5	Esophagogastric Cancer	Combo
	MSKCC Cohort	P-0003559-T01-IM5	Esophagogastric Cancer	Combo
	MSKCC Cohort	P-0007995-T01-IM5	Esophagogastric Cancer	PD-1/PDL-1
	MSKCC Cohort	P-0009057-T01-IM5	Esophagogastric Cancer	PD-1/PDL-1
	MSKCC Cohort	P-0009918-T01-IM5	Esophagogastric Cancer	PD-1/PDL-1
	MSKCC Cohort	P-0004552-T01-IM5	Esophagogastric Cancer	Combo
	MSKCC Cohort	P-0004016-T01-IM5	Esophagogastric Cancer	PD-1/PDL-1
	MSKCC Cohort	P-0007845-T01-IM5	Esophagogastric Cancer	PD-1/PDL-1
	MSKCC Cohort	P-0007118-T01-IM5	Esophagogastric Cancer	PD-1/PDL-1
	MSKCC Cohort	P-0004605-T01-IM5	Esophagogastric Cancer	PD-1/PDL-1
	MSKCC Cohort	P-0016311-T01-IM6	Esophagogastric Cancer	PD-1/PDL-1
	MSKCC Cohort	P-0015251-T01-IM6	Esophagogastric Cancer	Combo
	MSKCC Cohort	P-0007748-T01-IM5	Esophagogastric Cancer	Combo
	MSKCC Cohort	P-0008305-T01-IM5	Esophagogastric Cancer	PD-1/PDL-1
	MSKCC Cohort	P-0009088-T01-IM5	Esophagogastric Cancer	PD-1/PDL-1
	MSKCC Cohort	P-0006026-T01-IM5	Esophagogastric Cancer	PD-1/PDL-1
	MSKCC Cohort	P-0006077-T01-IM5	Esophagogastric Cancer	PD-1/PDL-1
	MSKCC Cohort	P-0006414-T01-IM5	Esophagogastric Cancer	PD-1/PDL-1
	MSKCC Cohort	P-0006869-T01-IM5	Esophagogastric Cancer	PD-1/PDL-1
	MSKCC Cohort	P-0006318-T01-IM5	Esophagogastric Cancer	PD-1/PDL-1
	MSKCC Cohort	P-0008188-T01-IM5	Esophagogastric Cancer	PD-1/PDL-1
	MSKCC Cohort	P-0006911-T01-IM5	Esophagogastric Cancer	PD-1/PDL-1
	MSKCC Cohort	P-0021403-T01-IM6	Esophagogastric Cancer	Combo
	MSKCC Cohort	P-0007895-T01-IM5	Esophagogastric Cancer	Combo
	MSKCC Cohort	P-0016931-T01-IM6	Esophagogastric Cancer	Combo
	MSKCC Cohort	P-0008187-T01-IM5	Esophagogastric Cancer	PD-1/PDL-1
	MSKCC Cohort	P-0010317-T01-IM5	Esophagogastric Cancer	PD-1/PDL-1
	MSKCC Cohort	P-0010099-T01-IM5	Esophagogastric Cancer	PD-1/PDL-1
	MSKCC Cohort	P-0010825-T01-IM5	Esophagogastric Cancer	PD-1/PDL-1
	MSKCC Cohort	P-0022847-T01-IM6	Esophagogastric Cancer	PD-1/PDL-1
	MSKCC Cohort	P-0015331-T01-IM6	Esophagogastric Cancer	Combo
	MSKCC Cohort	P-0009337-T01-IM5	Esophagogastric Cancer	PD-1/PDL-1
	MSKCC Cohort	P-0009563-T01-IM5	Esophagogastric Cancer	PD-1/PDL-1
	MSKCC Cohort	P-0018371-T01-IM6	Esophagogastric Cancer	PD-1/PDL-1
	MSKCC Cohort	P-0018464-T01-IM6	Esophagogastric Cancer	PD-1/PDL-1
	MSKCC Cohort	P-0014118-T01-IM5	Esophagogastric Cancer	Combo
	MSKCC Cohort	P-0020903-T01-IM6	Esophagogastric Cancer	PD-1/PDL-1
	MSKCC Cohort	P-0012720-T01-IM5	Esophagogastric Cancer	Combo
	MSKCC Cohort	P-0024527-T01-IM6	Esophagogastric Cancer	Combo
	MSKCC Cohort	P-0023603-T01-IM6	Esophagogastric Cancer	PD-1/PDL-1
	MSKCC Cohort	P-0025471-T01-IM6	Esophagogastric Cancer	PD-1/PDL-1
	MSKCC Cohort	P-0020169-T01-IM6	Esophagogastric Cancer	PD-1/PDL-1
	MSKCC Cohort	P-0020109-T01-IM6	Esophagogastric Cancer	PD-1/PDL-1
	MSKCC Cohort	P-0019916-T01-IM6	Esophagogastric Cancer	Combo
	MSKCC Cohort	P-0016233-T01-IM6	Esophagogastric Cancer	PD-1/PDL-1
	MSKCC Cohort	P-0018800-T01-IM6	Esophagogastric Cancer	Combo
	MSKCC Cohort	P-0018143-T01-IM6	Esophagogastric Cancer	PD-1/PDL-1
	MSKCC Cohort	P-0019413-T01-IM6	Esophagogastric Cancer	PD-1/PDL-1
	MSKCC Cohort	P-0024270-T01-IM6	Esophagogastric Cancer	Combo
	MSKCC Cohort	P-0019272-T01-IM6	Esophagogastric Cancer	PD-1/PDL-1
	MSKCC Cohort	P-0018927-T01-IM6	Esophagogastric Cancer	Combo
	MSKCC Cohort	P-0018340-T01-IM6	Esophagogastric Cancer	PD-1/PDL-1
	MSKCC Cohort	P-0018986-T01-IM6	Esophagogastric Cancer	PD-1/PDL-1
	MSKCC Cohort	P-0018568-T01-IM6	Esophagogastric Cancer	PD-1/PDL-1
	MSKCC Cohort	P-0018683-T01-IM6	Esophagogastric Cancer	PD-1/PDL-1
	MSKCC Cohort	P-0019754-T01-IM6	Esophagogastric Cancer	PD-1/PDL-1
	MSKCC Cohort	P-0022788-T01-IM6	Esophagogastric Cancer	Combo
	MSKCC Cohort	P-0024530-T01-IM6	Esophagogastric Cancer	PD-1/PDL-1
	MSKCC Cohort	P-0019271-T01-IM6	Esophagogastric Cancer	Combo
	MSKCC Cohort	P-0019351-T01-IM6	Esophagogastric Cancer	PD-1/PDL-1
	MSKCC Cohort	P-0020175-T01-IM6	Esophagogastric Cancer	PD-1/PDL-1
	MSKCC Cohort	P-0023553-T01-IM6	Esophagogastric Cancer	PD-1/PDL-1
	MSKCC Cohort	P-0026250-T01-IM6	Esophagogastric Cancer	PD-1/PDL-1
	MSKCC Cohort	P-0020226-T01-IM6	Esophagogastric Cancer	PD-1/PDL-1
	MSKCC Cohort	P-0022952-T01-IM6	Esophagogastric Cancer	PD-1/PDL-1
	MSKCC Cohort	P-0021993-T01-IM6	Esophagogastric Cancer	PD-1/PDL-1
	MSKCC Cohort	P-0024243-T01-IM6	Esophagogastric Cancer	PD-1/PDL-1
	MSKCC Cohort	P-0024068-T01-IM6	Esophagogastric Cancer	PD-1/PDL-1
	MSKCC Cohort	P-0022154-T01-IM6	Esophagogastric Cancer	PD-1/PDL-1
	MSKCC Cohort	P-0027031-T01-IM6	Esophagogastric Cancer	PD-1/PDL-1
	MSKCC Cohort	P-0022688-T01-IM6	Esophagogastric Cancer	PD-1/PDL-1
	MSKCC Cohort	P-0023194-T01-IM6	Esophagogastric Cancer	PD-1/PDL-1
	MSKCC Cohort	P-0025146-T01-IM6	Esophagogastric Cancer	PD-1/PDL-1
	MSKCC Cohort	P-0024419-T01-IM6	Esophagogastric Cancer	PD-1/PDL-1
	MSKCC Cohort	P-0025224-T01-IM6	Esophagogastric Cancer	PD-1/PDL-1
	MSKCC Cohort	P-0024205-T01-IM6	Esophagogastric Cancer	PD-1/PDL-1
	MSKCC Cohort	P-0025394-T01-IM6	Esophagogastric Cancer	Combo
	MSKCC Cohort	P-0026114-T01-IM6	Esophagogastric Cancer	PD-1/PDL-1
	MSKCC Cohort	P-0010174-T01-IM5	Head and Neck Cancer	PD-1/PDL-1
	MSKCC Cohort	P-0018188-T01-IM6	Head and Neck Cancer	PD-1/PDL-1
	MSKCC Cohort	P-0002603-T01-IM3	Head and Neck Cancer	PD-1/PDL-1
	MSKCC Cohort	P-0000227-T01-IM3	Head and Neck Cancer	PD-1/PDL-1
	MSKCC Cohort	P-0003059-T01-IM5	Head and Neck Cancer	PD-1/PDL-1
	MSKCC Cohort	P-0002745-T01-IM3	Head and Neck Cancer	PD-1/PDL-1
	MSKCC Cohort	P-0007220-T01-IM5	Head and Neck Cancer	PD-1/PDL-1
	MSKCC Cohort	P-0010241-T01-IM5	Head and Neck Cancer	PD-1/PDL-1
	MSKCC Cohort	P-0001621-T01-IM3	Head and Neck Cancer	Combo
	MSKCC Cohort	P-0010222-T01-IM5	Head and Neck Cancer	PD-1/PDL-1
	MSKCC Cohort	P-0003272-T01-IM5	Head and Neck Cancer	PD-1/PDL-1
	MSKCC Cohort	P-0020156-T01-IM6	Head and Neck Cancer	PD-1/PDL-1
	MSKCC Cohort	P-0018185-T01-IM6	Head and Neck Cancer	PD-1/PDL-1
	MSKCC Cohort	P-0001794-T01-IM3	Head and Neck Cancer	PD-1/PDL-1
	MSKCC Cohort	P-0013892-T01-IM5	Head and Neck Cancer	PD-1/PDL-1
	MSKCC Cohort	P-0010755-T01-IM5	Head and Neck Cancer	PD-1/PDL-1
	MSKCC Cohort	P-0020040-T01-IM6	Head and Neck Cancer	PD-1/PDL-1
	MSKCC Cohort	P-0010707-T01-IM5	Head and Neck Cancer	PD-1/PDL-1
	MSKCC Cohort	P-0000768-T01-IM3	Head and Neck Cancer	PD-1/PDL-1
	MSKCC Cohort	P-0006008-T01-IM5	Head and Neck Cancer	PD-1/PDL-1
	MSKCC Cohort	P-0015745-T01-IM6	Head and Neck Cancer	PD-1/PDL-1
	MSKCC Cohort	P-0000454-T01-IM3	Head and Neck Cancer	PD-1/PDL-1
	MSKCC Cohort	P-0008353-T01-IM5	Head and Neck Cancer	PD-1/PDL-1
	MSKCC Cohort	P-0012107-T01-IM5	Head and Neck Cancer	PD-1/PDL-1
	MSKCC Cohort	P-0014060-T01-IM5	Head and Neck Cancer	PD-1/PDL-1
	MSKCC Cohort	P-0003726-T01-IM5	Head and Neck Cancer	PD-1/PDL-1
	MSKCC Cohort	P-0006826-T01-IM5	Head and Neck Cancer	PD-1/PDL-1
	MSKCC Cohort	P-0010312-T01-IM5	Head and Neck Cancer	PD-1/PDL-1
	MSKCC Cohort	P-0021474-T01-IM6	Head and Neck Cancer	PD-1/PDL-1
	MSKCC Cohort	P-0007620-T01-IM5	Head and Neck Cancer	PD-1/PDL-1
	MSKCC Cohort	P-0017717-T01-IM6	Head and Neck Cancer	PD-1/PDL-1
	MSKCC Cohort	P-0012189-T01-IM5	Head and Neck Cancer	PD-1/PDL-1
	MSKCC Cohort	P-0002193-T01-IM3	Head and Neck Cancer	PD-1/PDL-1
	MSKCC Cohort	P-0013278-T01-IM5	Head and Neck Cancer	PD-1/PDL-1
	MSKCC Cohort	P-0002787-T01-IM3	Head and Neck Cancer	PD-1/PDL-1
	MSKCC Cohort	P-0005082-T01-IM5	Head and Neck Cancer	PD-1/PDL-1
	MSKCC Cohort	P-0008248-T01-IM5	Head and Neck Cancer	PD-1/PDL-1
	MSKCC Cohort	P-0007925-T01-IM5	Head and Neck Cancer	Combo
	MSKCC Cohort	P-0010088-T01-IM5	Head and Neck Cancer	PD-1/PDL-1
	MSKCC Cohort	P-0004416-T01-IM5	Head and Neck Cancer	PD-1/PDL-1
	MSKCC Cohort	P-0001186-T01-IM3	Head and Neck Cancer	PD-1/PDL-1
	MSKCC Cohort	P-0007388-T01-IM5	Head and Neck Cancer	PD-1/PDL-1
	MSKCC Cohort	P-0019240-T01-IM6	Head and Neck Cancer	PD-1/PDL-1
	MSKCC Cohort	P-0009188-T01-IM5	Head and Neck Cancer	Combo
	MSKCC Cohort	P-0000621-T01-IM3	Head and Neck Cancer	PD-1/PDL-1
	MSKCC Cohort	P-0006525-T01-IM5	Head and Neck Cancer	PD-1/PDL-1
	MSKCC Cohort	P-0008328-T01-IM5	Head and Neck Cancer	PD-1/PDL-1
	MSKCC Cohort	P-0007971-T01-IM5	Head and Neck Cancer	PD-1/PDL-1
	MSKCC Cohort	P-0002469-T01-IM3	Head and Neck Cancer	PD-1/PDL-1
	MSKCC Cohort	P-0007407-T01-IM5	Head and Neck Cancer	PD-1/PDL-1
	MSKCC Cohort	P-0010588-T01-IM5	Head and Neck Cancer	PD-1/PDL-1
	MSKCC Cohort	P-0002185-T01-IM3	Head and Neck Cancer	PD-1/PDL-1
	MSKCC Cohort	P-0007622-T01-IM5	Head and Neck Cancer	Combo
	MSKCC Cohort	P-0008792-T01-IM5	Head and Neck Cancer	PD-1/PDL-1
	MSKCC Cohort	P-0008323-T01-IM5	Head and Neck Cancer	PD-1/PDL-1
	MSKCC Cohort	P-0006439-T01-IM5	Head and Neck Cancer	PD-1/PDL-1
	MSKCC Cohort	P-0008169-T01-IM5	Head and Neck Cancer	PD-1/PDL-1
	MSKCC Cohort	P-0013652-T01-IM5	Head and Neck Cancer	PD-1/PDL-1
	MSKCC Cohort	P-0001538-T01-IM3	Head and Neck Cancer	PD-1/PDL-1
	MSKCC Cohort	P-0002818-T01-IM3	Head and Neck Cancer	PD-1/PDL-1
	MSKCC Cohort	P-0007384-T01-IM5	Head and Neck Cancer	Combo
	MSKCC Cohort	P-0001598-T01-IM3	Head and Neck Cancer	PD-1/PDL-1
	MSKCC Cohort	P-0002939-T01-IM3	Head and Neck Cancer	PD-1/PDL-1
	MSKCC Cohort	P-0009588-T01-IM5	Head and Neck Cancer	PD-1/PDL-1
	MSKCC Cohort	P-0008800-T02-IM5	Head and Neck Cancer	PD-1/PDL-1
	MSKCC Cohort	P-0004126-T01-IM5	Head and Neck Cancer	PD-1/PDL-1
	MSKCC Cohort	P-0025373-T01-IM6	Head and Neck Cancer	PD-1/PDL-1
	MSKCC Cohort	P-0003009-T01-IM3	Head and Neck Cancer	Combo
	MSKCC Cohort	P-0003374-T01-IM5	Head and Neck Cancer	PD-1/PDL-1
	MSKCC Cohort	P-0007575-T01-IM5	Head and Neck Cancer	PD-1/PDL-1
	MSKCC Cohort	P-0003711-T01-IM5	Head and Neck Cancer	PD-1/PDL-1
	MSKCC Cohort	P-0005791-T01-IM5	Head and Neck Cancer	PD-1/PDL-1
	MSKCC Cohort	P-0008036-T01-IM5	Head and Neck Cancer	Combo
	MSKCC Cohort	P-0023749-T01-IM6	Head and Neck Cancer	PD-1/PDL-1
	MSKCC Cohort	P-0016243-T01-IM6	Head and Neck Cancer	PD-1/PDL-1
	MSKCC Cohort	P-0004492-T01-IM5	Head and Neck Cancer	PD-1/PDL-1
	MSKCC Cohort	P-0005869-T01-IM5	Head and Neck Cancer	PD-1/PDL-1
	MSKCC Cohort	P-0008033-T01-IM5	Head and Neck Cancer	PD-1/PDL-1
	MSKCC Cohort	P-0009969-T01-IM5	Head and Neck Cancer	PD-1/PDL-1
	MSKCC Cohort	P-0010450-T01-IM5	Head and Neck Cancer	PD-1/PDL-1
	MSKCC Cohort	P-0010816-T01-IM5	Head and Neck Cancer	PD-1/PDL-1
	MSKCC Cohort	P-0012370-T01-IM5	Head and Neck Cancer	PD-1/PDL-1
	MSKCC Cohort	P-0008798-T01-IM5	Head and Neck Cancer	PD-1/PDL-1
	MSKCC Cohort	P-0008518-T01-IM5	Head and Neck Cancer	PD-1/PDL-1
	MSKCC Cohort	P-0020147-T01-IM6	Head and Neck Cancer	PD-1/PDL-1
	MSKCC Cohort	P-0006641-T01-IM5	Head and Neck Cancer	PD-1/PDL-1
	MSKCC Cohort	P-0017678-T01-IM6	Head and Neck Cancer	PD-1/PDL-1
	MSKCC Cohort	P-0007839-T01-IM5	Head and Neck Cancer	PD-1/PDL-1
	MSKCC Cohort	P-0016062-T01-IM6	Head and Neck Cancer	PD-1/PDL-1
	MSKCC Cohort	P-0021621-T01-IM6	Head and Neck Cancer	PD-1/PDL-1
	MSKCC Cohort	P-0010104-T01-IM5	Head and Neck Cancer	PD-1/PDL-1
	MSKCC Cohort	P-0008528-T01-IM5	Head and Neck Cancer	Combo
	MSKCC Cohort	P-0016240-T01-IM6	Head and Neck Cancer	PD-1/PDL-1
	MSKCC Cohort	P-0017687-T01-IM6	Head and Neck Cancer	PD-1/PDL-1
	MSKCC Cohort	P-0007543-T01-IM5	Head and Neck Cancer	PD-1/PDL-1
	MSKCC Cohort	P-0017414-T01-IM6	Head and Neck Cancer	PD-1/PDL-1
	MSKCC Cohort	P-0014022-T01-IM5	Head and Neck Cancer	PD-1/PDL-1
	MSKCC Cohort	P-0020846-T01-IM6	Head and Neck Cancer	PD-1/PDL-1
	MSKCC Cohort	P-0021915-T01-IM6	Head and Neck Cancer	PD-1/PDL-1
	MSKCC Cohort	P-0009202-T01-IM5	Head and Neck Cancer	PD-1/PDL-1
	MSKCC Cohort	P-0016191-T01-IM6	Head and Neck Cancer	PD-1/PDL-1
	MSKCC Cohort	P-0022441-T01-IM6	Head and Neck Cancer	PD-1/PDL-1
	MSKCC Cohort	P-0016835-T01-IM6	Head and Neck Cancer	PD-1/PDL-1
	MSKCC Cohort	P-0014465-T01-IM6	Head and Neck Cancer	PD-1/PDL-1
	MSKCC Cohort	P-0024386-T01-IM6	Head and Neck Cancer	PD-1/PDL-1
	MSKCC Cohort	P-0014898-T01-IM6	Head and Neck Cancer	PD-1/PDL-1
	MSKCC Cohort	P-0010161-T01-IM5	Head and Neck Cancer	PD-1/PDL-1
	MSKCC Cohort	P-0023557-T01-IM6	Head and Neck Cancer	PD-1/PDL-1
	MSKCC Cohort	P-0019407-T01-IM6	Head and Neck Cancer	PD-1/PDL-1
	MSKCC Cohort	P-0019316-T01-IM6	Head and Neck Cancer	PD-1/PDL-1
	MSKCC Cohort	P-0019226-T01-IM6	Head and Neck Cancer	PD-1/PDL-1
	MSKCC Cohort	P-0020146-T01-IM6	Head and Neck Cancer	PD-1/PDL-1
	MSKCC Cohort	P-0023896-T01-IM6	Head and Neck Cancer	PD-1/PDL-1
	MSKCC Cohort	P-0012883-T01-IM5	Head and Neck Cancer	PD-1/PDL-1
	MSKCC Cohort	P-0014015-T01-IM5	Head and Neck Cancer	PD-1/PDL-1
	MSKCC Cohort	P-0015591-T01-IM6	Head and Neck Cancer	PD-1/PDL-1
	MSKCC Cohort	P-0013920-T01-IM5	Head and Neck Cancer	PD-1/PDL-1
	MSKCC Cohort	P-0019540-T01-IM6	Head and Neck Cancer	PD-1/PDL-1
	MSKCC Cohort	P-0017769-T01-IM6	Head and Neck Cancer	PD-1/PDL-1
	MSKCC Cohort	P-0014965-T01-IM6	Head and Neck Cancer	PD-1/PDL-1
	MSKCC Cohort	P-0020113-T01-IM6	Head and Neck Cancer	PD-1/PDL-1
	MSKCC Cohort	P-0016562-T01-IM6	Head and Neck Cancer	PD-1/PDL-1
	MSKCC Cohort	P-0016210-T01-IM6	Head and Neck Cancer	PD-1/PDL-1
	MSKCC Cohort	P-0016025-T01-IM6	Head and Neck Cancer	PD-1/PDL-1
	MSKCC Cohort	P-0022502-T01-IM6	Head and Neck Cancer	PD-1/PDL-1
	MSKCC Cohort	P-0017508-T01-IM6	Head and Neck Cancer	PD-1/PDL-1
	MSKCC Cohort	P-0018925-T01-IM6	Head and Neck Cancer	PD-1/PDL-1
	MSKCC Cohort	P-0025720-T01-IM6	Head and Neck Cancer	PD-1/PDL-1
	MSKCC Cohort	P-0019258-T01-IM6	Head and Neck Cancer	PD-1/PDL-1
	MSKCC Cohort	P-0019297-T01-IM6	Head and Neck Cancer	PD-1/PDL-1
	MSKCC Cohort	P-0026282-T01-IM6	Head and Neck Cancer	PD-1/PDL-1
	MSKCC Cohort	P-0023948-T01-IM6	Head and Neck Cancer	PD-1/PDL-1
	MSKCC Cohort	P-0020965-T01-IM6	Head and Neck Cancer	PD-1/PDL-1
	MSKCC Cohort	P-0020649-T01-IM6	Head and Neck Cancer	PD-1/PDL-1
	MSKCC Cohort	P-0023015-T01-IM6	Head and Neck Cancer	PD-1/PDL-1
	MSKCC Cohort	P-0024576-T01-IM6	Head and Neck Cancer	PD-1/PDL-1
	MSKCC Cohort	P-0024866-T01-IM6	Head and Neck Cancer	PD-1/PDL-1
	MSKCC Cohort	P-0025544-T01-IM6	Head and Neck Cancer	PD-1/PDL-1
	MSKCC Cohort	P-0003881-T01-IM5	Melanoma	Combo
	MSKCC Cohort	P-0006946-T01-IM5	Melanoma	CTLA4
	MSKCC Cohort	P-0011119-T01-IM5	Glioma	PD-1/PDL-1
	MSKCC Cohort	P-0014207-T01-IM6	Non-Small Cell Lung Cancer	PD-1/PDL-1
	MSKCC Cohort	P-0004048-T01-IM5	Melanoma	PD-1/PDL-1
	MSKCC Cohort	P-0005062-T01-IM5	Melanoma	Combo
	MSKCC Cohort	P-0003670-T01-IM5	Non-Small Cell Lung Cancer	PD-1/PDL-1
	MSKCC Cohort	P-0001081-T01-IM3	Melanoma	CTLA4
	MSKCC Cohort	P-0004759-T01-IM5	Non-Small Cell Lung Cancer	PD-1/PDL-1
	MSKCC Cohort	P-0002706-T01-IM3	Melanoma	CTLA4
	MSKCC Cohort	P-0002806-T01-IM3	Non-Small Cell Lung Cancer	PD-1/PDL-1
	MSKCC Cohort	P-0004661-T01-IM5	Melanoma	Combo
	MSKCC Cohort	P-0013451-T01-IM5	Melanoma	Combo
	MSKCC Cohort	P-0002305-T01-IM3	Melanoma	CTLA4
	MSKCC Cohort	P-0005655-T01-IM5	Melanoma	PD-1/PDL-1
	MSKCC Cohort	P-0001361-T01-IM3	Melanoma	CTLA4
	MSKCC Cohort	P-0007127-T01-IM5	Breast Cancer	CTLA4
	MSKCC Cohort	P-0007420-T01-IM5	Non-Small Cell Lung Cancer	PD-1/PDL-1
	MSKCC Cohort	P-0007281-T01-IM5	Melanoma	PD-1/PDL-1
	MSKCC Cohort	P-0016542-T01-IM6	Non-Small Cell Lung Cancer	PD-1/PDL-1
	MSKCC Cohort	P-0009747-T01-IM5	Melanoma	PD-1/PDL-1
	MSKCC Cohort	P-0005039-T01-IM5	Melanoma	Combo
	MSKCC Cohort	P-0001882-T01-IM3	Glioma	PD-1/PDL-1
	MSKCC Cohort	P-0004701-T01-IM5	Non-Small Cell Lung Cancer	PD-1/PDL-1
	MSKCC Cohort	P-0000422-T01-IM3	Breast Cancer	CTLA4
	MSKCC Cohort	P-0007917-T01-IM5	Glioma	PD-1/PDL-1
	MSKCC Cohort	P-0002765-T01-IM3	Melanoma	CTLA4
	MSKCC Cohort	P-0009539-T01-IM5	Non-Small Cell Lung Cancer	PD-1/PDL-1
	MSKCC Cohort	P-0006193-T01-IM5	Melanoma	Combo
	MSKCC Cohort	P-0004815-T01-IM5	Melanoma	PD-1/PDL-1
	MSKCC Cohort	P-0000697-T01-IM3	Melanoma	Combo
	MSKCC Cohort	P-0000547-T01-IM3	Breast Cancer	PD-1/PDL-1
	MSKCC Cohort	P-0005897-T02-IM5	Non-Small Cell Lung Cancer	PD-1/PDL-1
	MSKCC Cohort	P-0000893-T01-IM3	Melanoma	CTLA4
	MSKCC Cohort	P-0013111-T01-IM5	Melanoma	PD-1/PDL-1
	MSKCC Cohort	P-0012282-T01-IM5	Melanoma	CTLA4
	MSKCC Cohort	P-0014818-T01-IM6	Non-Small Cell Lung Cancer	PD-1/PDL-1
	MSKCC Cohort	P-0012361-T01-IM5	Melanoma	PD-1/PDL-1
	MSKCC Cohort	P-0015407-T01-IM6	Melanoma	Combo
	MSKCC Cohort	P-0015182-T01-IM6	Melanoma	PD-1/PDL-1
	MSKCC Cohort	P-0010945-T01-IM5	Non-Small Cell Lung Cancer	PD-1/PDL-1
	MSKCC Cohort	P-0006971-T01-IM5	Melanoma	CTLA4
	MSKCC Cohort	P-0009293-T01-IM5	Non-Small Cell Lung Cancer	PD-1/PDL-1
	MSKCC Cohort	P-0008571-T01-IM5	Breast Cancer	PD-1/PDL-1
	MSKCC Cohort	P-0003265-T01-IM5	Breast Cancer	CTLA4
	MSKCC Cohort	P-0004315-T01-IM5	Non-Small Cell Lung Cancer	PD-1/PDL-1
	MSKCC Cohort	P-0000646-T02-IM3	Melanoma	CTLA4
	MSKCC Cohort	P-0011552-T01-IM5	Breast Cancer	PD-1/PDL-1
	MSKCC Cohort	P-0013448-T01-IM5	Melanoma	PD-1/PDL-1
	MSKCC Cohort	P-0000165-T01-IM3	Non-Small Cell Lung Cancer	PD-1/PDL-1
	MSKCC Cohort	P-0006582-T01-IM5	Non-Small Cell Lung Cancer	PD-1/PDL-1
	MSKCC Cohort	P-0005848-T01-IM5	Non-Small Cell Lung Cancer	PD-1/PDL-1
	MSKCC Cohort	P-0010744-T01-IM5	Glioma	PD-1/PDL-1
	MSKCC Cohort	P-0013343-T01-IM5	Melanoma	CTLA4
	MSKCC Cohort	P-0009177-T01-IM5	Melanoma	Combo
	MSKCC Cohort	P-0010994-T01-IM5	Breast Cancer	PD-1/PDL-1
	MSKCC Cohort	P-0015177-T01-IM6	Non-Small Cell Lung Cancer	PD-1/PDL-1
	MSKCC Cohort	P-0012803-T01-IM5	Breast Cancer	CTLA4
	MSKCC Cohort	P-0000702-T01-IM3	Non-Small Cell Lung Cancer	PD-1/PDL-1
	MSKCC Cohort	P-0000223-T01-IM3	Glioma	PD-1/PDL-1
	MSKCC Cohort	P-0011559-T01-IM5	Non-Small Cell Lung Cancer	PD-1/PDL-1
	MSKCC Cohort	P-0005146-T01-IM5	Melanoma	PD-1/PDL-1
	MSKCC Cohort	P-0002225-T01-IM3	Non-Small Cell Lung Cancer	PD-1/PDL-1
	MSKCC Cohort	P-0002247-T01-IM3	Non-Small Cell Lung Cancer	PD-1/PDL-1
	MSKCC Cohort	P-0004232-T01-IM5	Non-Small Cell Lung Cancer	PD-1/PDL-1
	MSKCC Cohort	P-0009431-T01-IM5	Non-Small Cell Lung Cancer	PD-1/PDL-1
	MSKCC Cohort	P-0002517-T01-IM3	Melanoma	CTLA4
	MSKCC Cohort	P-0001420-T01-IM3	Glioma	PD-1/PDL-1
	MSKCC Cohort	P-0007583-T01-IM5	Non-Small Cell Lung Cancer	PD-1/PDL-1
	MSKCC Cohort	P-0016177-T01-IM6	Melanoma	PD-1/PDL-1
	MSKCC Cohort	P-0009411-T01-IM5	Glioma	PD-1/PDL-1
	MSKCC Cohort	P-0005352-T01-IM5	Melanoma	Combo
	MSKCC Cohort	P-0003972-T01-IM5	Non-Small Cell Lung Cancer	PD-1/PDL-1
	MSKCC Cohort	P-0004527-T01-IM5	Melanoma	CTLA4
	MSKCC Cohort	P-0013318-T01-IM5	Melanoma	PD-1/PDL-1
	MSKCC Cohort	P-0001406-T01-IM3	Glioma	PD-1/PDL-1
	MSKCC Cohort	P-0010013-T01-IM5	Non-Small Cell Lung Cancer	PD-1/PDL-1
	MSKCC Cohort	P-0004259-T01-IM5	Glioma	PD-1/PDL-1
	MSKCC Cohort	P-0002766-T01-IM3	Non-Small Cell Lung Cancer	PD-1/PDL-1
	MSKCC Cohort	P-0004588-T01-IM5	Non-Small Cell Lung Cancer	PD-1/PDL-1
	MSKCC Cohort	P-0006952-T01-IM5	Melanoma	CTLA4
	MSKCC Cohort	P-0003224-T01-IM5	Breast Cancer	CTLA4
	MSKCC Cohort	P-0003359-T01-IM5	Melanoma	PD-1/PDL-1
	MSKCC Cohort	P-0004812-T01-IM5	Glioma	PD-1/PDL-1
	MSKCC Cohort	P-0016175-T01-IM6	Non-Small Cell Lung Cancer	PD-1/PDL-1
	MSKCC Cohort	P-0013243-T01-IM5	Glioma	PD-1/PDL-1
	MSKCC Cohort	P-0000704-T01-IM3	Breast Cancer	CTLA4
	MSKCC Cohort	P-0008080-T01-IM5	Melanoma	CTLA4
	MSKCC Cohort	P-0008935-T01-IM5	Non-Small Cell Lung Cancer	PD-1/PDL-1
	MSKCC Cohort	P-0013309-T01-IM5	Melanoma	Combo
	MSKCC Cohort	P-0003749-T01-IM5	Melanoma	Combo
	MSKCC Cohort	P-0008728-T01-IM5	Melanoma	Combo
	MSKCC Cohort	P-0002295-T01-IM3	Non-Small Cell Lung Cancer	PD-1/PDL-1
	MSKCC Cohort	P-0001029-T01-IM3	Melanoma	CTLA4
	MSKCC Cohort	P-0012866-T01-IM5	Non-Small Cell Lung Cancer	PD-1/PDL-1
	MSKCC Cohort	P-0002981-T01-IM3	Glioma	PD-1/PDL-1
	MSKCC Cohort	P-0008176-T01-IM5	Non-Small Cell Lung Cancer	PD-1/PDL-1
	MSKCC Cohort	P-0001646-T01-IM3	Melanoma	CTLA4
	MSKCC Cohort	P-0007916-T01-IM5	Non-Small Cell Lung Cancer	PD-1/PDL-1
	MSKCC Cohort	P-0015984-T01-IM6	Non-Small Cell Lung Cancer	PD-1/PDL-1
	MSKCC Cohort	P-0002993-T01-IM3	Melanoma	CTLA4
	MSKCC Cohort	P-0005421-T01-IM5	Melanoma	PD-1/PDL-1
	MSKCC Cohort	P-0010385-T01-IM5	Non-Small Cell Lung Cancer	PD-1/PDL-1
	MSKCC Cohort	P-0002386-T01-IM3	Glioma	PD-1/PDL-1
	MSKCC Cohort	P-0016174-T01-IM6	Non-Small Cell Lung Cancer	PD-1/PDL-1
	MSKCC Cohort	P-0003275-T01-IM5	Non-Small Cell Lung Cancer	PD-1/PDL-1
	MSKCC Cohort	P-0009019-T01-IM5	Melanoma	PD-1/PDL-1
	MSKCC Cohort	P-0005157-T01-IM5	Melanoma	Combo
	MSKCC Cohort	P-0005711-T01-IM5	Non-Small Cell Lung Cancer	PD-1/PDL-1
	MSKCC Cohort	P-0002380-T01-IM3	Melanoma	Combo
	MSKCC Cohort	P-0006973-T01-IM5	Melanoma	PD-1/PDL-1
	MSKCC Cohort	P-0010252-T01-IM5	Breast Cancer	PD-1/PDL-1
	MSKCC Cohort	P-0011192-T01-IM5	Non-Small Cell Lung Cancer	PD-1/PDL-1
	MSKCC Cohort	P-0005971-T01-IM5	Melanoma	Combo
	MSKCC Cohort	P-0003229-T01-IM5	Non-Small Cell Lung Cancer	PD-1/PDL-1
	MSKCC Cohort	P-0013313-T01-IM5	Melanoma	PD-1/PDL-1
	MSKCC Cohort	P-0007736-T01-IM5	Melanoma	CTLA4
	MSKCC Cohort	P-0009080-T01-IM5	Non-Small Cell Lung Cancer	PD-1/PDL-1
	MSKCC Cohort	P-0000894-T01-IM3	Non-Small Cell Lung Cancer	PD-1/PDL-1
	MSKCC Cohort	P-0009319-T01-IM5	Non-Small Cell Lung Cancer	Combo
	MSKCC Cohort	P-0015471-T01-IM6	Melanoma	PD-1/PDL-1
	MSKCC Cohort	P-0013814-T01-IM5	Glioma	PD-1/PDL-1
	MSKCC Cohort	P-0007918-T01-IM5	Melanoma	Combo
	MSKCC Cohort	P-0003635-T01-IM5	Non-Small Cell Lung Cancer	Combo
	MSKCC Cohort	P-0006339-T01-IM5	Melanoma	PD-1/PDL-1
	MSKCC Cohort	P-0014148-T01-IM5	Melanoma	CTLA4
	MSKCC Cohort	P-0004518-T01-IM5	Melanoma	CTLA4
	MSKCC Cohort	P-0003241-T01-IM5	Breast Cancer	Combo
	MSKCC Cohort	P-0002620-T01-IM3	Glioma	PD-1/PDL-1
	MSKCC Cohort	P-0012860-T01-IM5	Melanoma	PD-1/PDL-1
	MSKCC Cohort	P-0003868-T01-IM5	Melanoma	Combo
	MSKCC Cohort	P-0005456-T01-IM5	Non-Small Cell Lung Cancer	PD-1/PDL-1
	MSKCC Cohort	P-0006476-T01-IM5	Melanoma	CTLA4
	MSKCC Cohort	P-0000686-T01-IM3	Melanoma	CTLA4
	MSKCC Cohort	P-0001296-T01-IM3	Non-Small Cell Lung Cancer	PD-1/PDL-1
	MSKCC Cohort	P-0011297-T01-IM5	Melanoma	CTLA4
	MSKCC Cohort	P-0001603-T01-IM3	Melanoma	CTLA4
	MSKCC Cohort	P-0009944-T01-IM5	Melanoma	Combo
	MSKCC Cohort	P-0005222-T01-IM5	Melanoma	CTLA4
	MSKCC Cohort	P-0009498-T01-IM5	Breast Cancer	PD-1/PDL-1
	MSKCC Cohort	P-0009499-T01-IM5	Glioma	PD-1/PDL-1
	MSKCC Cohort	P-0015791-T01-IM6	Melanoma	PD-1/PDL-1
	MSKCC Cohort	P-0008974-T01-IM5	Melanoma	PD-1/PDL-1
	MSKCC Cohort	P-0001710-T01-IM3	Melanoma	CTLA4
	MSKCC Cohort	P-0000749-T01-IM3	Glioma	PD-1/PDL-1
	MSKCC Cohort	P-0006192-T01-IM5	Melanoma	Combo
	MSKCC Cohort	P-0009106-T01-IM5	Melanoma	Combo
	MSKCC Cohort	P-0003743-T01-IM5	Melanoma	Combo
	MSKCC Cohort	P-0004827-T01-IM5	Non-Small Cell Lung Cancer	PD-1/PDL-1
	MSKCC Cohort	P-0000082-T01-IM3	Non-Small Cell Lung Cancer	PD-1/PDL-1
	MSKCC Cohort	P-0003225-T01-IM5	Melanoma	Combo
	MSKCC Cohort	P-0008050-T01-IM5	Melanoma	PD-1/PDL-1
	MSKCC Cohort	P-0012869-T01-IM5	Melanoma	PD-1/PDL-1
	MSKCC Cohort	P-0010389-T01-IM5	Non-Small Cell Lung Cancer	PD-1/PDL-1
	MSKCC Cohort	P-0015987-T01-IM6	Non-Small Cell Lung Cancer	PD-1/PDL-1
	MSKCC Cohort	P-0001174-T01-IM3	Melanoma	CTLA4
	MSKCC Cohort	P-0004103-T01-IM5	Non-Small Cell Lung Cancer	Combo
	MSKCC Cohort	P-0009426-T01-IM5	Non-Small Cell Lung Cancer	PD-1/PDL-1
	MSKCC Cohort	P-0007083-T02-IM6	Non-Small Cell Lung Cancer	PD-1/PDL-1
	MSKCC Cohort	P-0010249-T01-IM5	Melanoma	CTLA4
	MSKCC Cohort	P-0012427-T01-IM5	Non-Small Cell Lung Cancer	PD-1/PDL-1
	MSKCC Cohort	P-0001314-T01-IM3	Non-Small Cell Lung Cancer	PD-1/PDL-1
	MSKCC Cohort	P-0003350-T01-IM5	Glioma	PD-1/PDL-1
	MSKCC Cohort	P-0003273-T01-IM5	Breast Cancer	CTLA4
	MSKCC Cohort	P-0004256-T01-IM5	Glioma	PD-1/PDL-1
	MSKCC Cohort	P-0004099-T01-IM5	Non-Small Cell Lung Cancer	PD-1/PDL-1
	MSKCC Cohort	P-0008332-T01-IM5	Non-Small Cell Lung Cancer	PD-1/PDL-1
	MSKCC Cohort	P-0000898-T01-IM3	Melanoma	CTLA4
	MSKCC Cohort	P-0015078-T01-IM6	Non-Small Cell Lung Cancer	PD-1/PDL-1
	MSKCC Cohort	P-0008322-T01-IM5	Non-Small Cell Lung Cancer	PD-1/PDL-1
	MSKCC Cohort	P-0007525-T01-IM5	Non-Small Cell Lung Cancer	PD-1/PDL-1
	MSKCC Cohort	P-0004463-T01-IM5	Non-Small Cell Lung Cancer	PD-1/PDL-1
	MSKCC Cohort	P-0003347-T01-IM5	Non-Small Cell Lung Cancer	PD-1/PDL-1
	MSKCC Cohort	P-0009370-T01-IM5	Non-Small Cell Lung Cancer	PD-1/PDL-1
	MSKCC Cohort	P-0005898-T01-IM5	Non-Small Cell Lung Cancer	PD-1/PDL-1
	MSKCC Cohort	P-0010937-T01-IM5	Melanoma	CTLA4
	MSKCC Cohort	P-0000978-T01-IM3	Non-Small Cell Lung Cancer	PD-1/PDL-1
	MSKCC Cohort	P-0003742-T01-IM5	Melanoma	CTLA4
	MSKCC Cohort	P-0006500-T01-IM5	Glioma	PD-1/PDL-1
	MSKCC Cohort	P-0002165-T01-IM3	Melanoma	Combo
	MSKCC Cohort	P-0000895-T01-IM3	Melanoma	Combo
	MSKCC Cohort	P-0010232-T01-IM5	Melanoma	Combo
	MSKCC Cohort	P-0015612-T01-IM6	Melanoma	Combo
	MSKCC Cohort	P-0002905-T01-IM3	Non-Small Cell Lung Cancer	PD-1/PDL-1
	MSKCC Cohort	P-0002507-T01-IM3	Melanoma	PD-1/PDL-1
	MSKCC Cohort	P-0004253-T01-IM5	Melanoma	CTLA4
	MSKCC Cohort	P-0009501-T01-IM5	Non-Small Cell Lung Cancer	PD-1/PDL-1
	MSKCC Cohort	P-0001785-T02-IM3	Breast Cancer	PD-1/PDL-1
	MSKCC Cohort	P-0000458-T01-IM3	Non-Small Cell Lung Cancer	PD-1/PDL-1
	MSKCC Cohort	P-0005144-T01-IM5	Melanoma	CTLA4
	MSKCC Cohort	P-0004752-T01-IM5	Non-Small Cell Lung Cancer	PD-1/PDL-1
	MSKCC Cohort	P-0003401-T01-IM5	Melanoma	CTLA4
	MSKCC Cohort	P-0009586-T01-IM5	Non-Small Cell Lung Cancer	PD-1/PDL-1
	MSKCC Cohort	P-0004832-T01-IM5	Melanoma	CTLA4
	MSKCC Cohort	P-0015679-T01-IM6	Melanoma	Combo
	MSKCC Cohort	P-0002738-T01-IM3	Non-Small Cell Lung Cancer	PD-1/PDL-1
	MSKCC Cohort	P-0005712-T01-IM5	Breast Cancer	CTLA4
	MSKCC Cohort	P-0010516-T01-IM5	Glioma	PD-1/PDL-1
	MSKCC Cohort	P-0013544-T02-IM6	Glioma	PD-1/PDL-1
	MSKCC Cohort	P-0004349-T01-IM5	Melanoma	PD-1/PDL-1
	MSKCC Cohort	P-0005493-T01-IM5	Melanoma	Combo
	MSKCC Cohort	P-0006121-T01-IM5	Melanoma	CTLA4
	MSKCC Cohort	P-0000758-T01-IM3	Glioma	PD-1/PDL-1
	MSKCC Cohort	P-0015989-T01-IM6	Melanoma	PD-1/PDL-1
	MSKCC Cohort	P-0008239-T01-IM5	Non-Small Cell Lung Cancer	PD-1/PDL-1
	MSKCC Cohort	P-0006842-T01-IM5	Breast Cancer	Combo
	MSKCC Cohort	P-0002182-T01-IM3	Melanoma	Combo
	MSKCC Cohort	P-0003872-T01-IM5	Melanoma	CTLA4
	MSKCC Cohort	P-0006993-T01-IM5	Non-Small Cell Lung Cancer	PD-1/PDL-1
	MSKCC Cohort	P-0007142-T01-IM5	Melanoma	PD-1/PDL-1
	MSKCC Cohort	P-0014910-T01-IM6	Melanoma	PD-1/PDL-1
	MSKCC Cohort	P-0013029-T01-IM5	Glioma	PD-1/PDL-1
	MSKCC Cohort	P-0000057-T01-IM3	Breast Cancer	PD-1/PDL-1
	MSKCC Cohort	P-0003368-T01-IM5	Non-Small Cell Lung Cancer	Combo
	MSKCC Cohort	P-0009831-T01-IM5	Melanoma	PD-1/PDL-1
	MSKCC Cohort	P-0000638-T01-IM3	Breast Cancer	CTLA4
	MSKCC Cohort	P-0000447-T01-IM3	Breast Cancer	Combo
	MSKCC Cohort	P-0005635-T01-IM5	Glioma	PD-1/PDL-1
	MSKCC Cohort	P-0004933-T01-IM5	Melanoma	Combo
	MSKCC Cohort	P-0010760-T01-IM5	Non-Small Cell Lung Cancer	PD-1/PDL-1
	MSKCC Cohort	P-0009660-T01-IM5	Non-Small Cell Lung Cancer	PD-1/PDL-1
	MSKCC Cohort	P-0009074-T01-IM5	Melanoma	Combo
	MSKCC Cohort	P-0015521-T01-IM6	Melanoma	PD-1/PDL-1
	MSKCC Cohort	P-0007088-T02-IM5	Non-Small Cell Lung Cancer	PD-1/PDL-1
	MSKCC Cohort	P-0000205-T01-IM3	Non-Small Cell Lung Cancer	Combo
	MSKCC Cohort	P-0013854-T01-IM5	Melanoma	Combo
	MSKCC Cohort	P-0009245-T01-IM5	Melanoma	PD-1/PDL-1
	MSKCC Cohort	P-0002917-T01-IM3	Non-Small Cell Lung Cancer	PD-1/PDL-1
	MSKCC Cohort	P-0007561-T01-IM5	Melanoma	Combo
	MSKCC Cohort	P-0005583-T01-IM5	Melanoma	Combo
	MSKCC Cohort	P-0007582-T01-IM5	Non-Small Cell Lung Cancer	PD-1/PDL-1
	MSKCC Cohort	P-0005510-T01-IM5	Non-Small Cell Lung Cancer	PD-1/PDL-1
	MSKCC Cohort	P-0006488-T01-IM5	Melanoma	Combo
	MSKCC Cohort	P-0013035-T01-IM5	Melanoma	CTLA4
	MSKCC Cohort	P-0009497-T01-IM5	Melanoma	CTLA4
	MSKCC Cohort	P-0002626-T01-IM3	Breast Cancer	CTLA4
	MSKCC Cohort	P-0002789-T01-IM3	Breast Cancer	CTLA4
	MSKCC Cohort	P-0009020-T01-IM5	Non-Small Cell Lung Cancer	PD-1/PDL-1
	MSKCC Cohort	P-0005228-T01-IM5	Melanoma	PD-1/PDL-1
	MSKCC Cohort	P-0007861-T01-IM5	Non-Small Cell Lung Cancer	PD-1/PDL-1
	MSKCC Cohort	P-0001408-T01-IM3	Glioma	Combo
	MSKCC Cohort	P-0002353-T01-IM3	Melanoma	CTLA4
	MSKCC Cohort	P-0008870-T01-IM5	Melanoma	PD-1/PDL-1
	MSKCC Cohort	P-0009527-T01-IM5	Melanoma	Combo
	MSKCC Cohort	P-0012846-T01-IM5	Non-Small Cell Lung Cancer	PD-1/PDL-1
	MSKCC Cohort	P-0001843-T01-IM3	Glioma	PD-1/PDL-1
	MSKCC Cohort	P-0016048-T01-IM6	Glioma	PD-1/PDL-1
	MSKCC Cohort	P-0016046-T01-IM6	Non-Small Cell Lung Cancer	PD-1/PDL-1
	MSKCC Cohort	P-0009072-T01-IM5	Melanoma	Combo
	MSKCC Cohort	P-0010256-T01-IM5	Non-Small Cell Lung Cancer	PD-1/PDL-1
	MSKCC Cohort	P-0003628-T01-IM5	Non-Small Cell Lung Cancer	PD-1/PDL-1
	MSKCC Cohort	P-0007014-T01-IM5	Breast Cancer	CTLA4
	MSKCC Cohort	P-0002921-T01-IM3	Non-Small Cell Lung Cancer	PD-1/PDL-1
	MSKCC Cohort	P-0012678-T01-IM5	Non-Small Cell Lung Cancer	PD-1/PDL-1
	MSKCC Cohort	P-0010644-T01-IM5	Melanoma	PD-1/PDL-1
	MSKCC Cohort	P-0000604-T01-IM3	Non-Small Cell Lung Cancer	Combo
	MSKCC Cohort	P-0001633-T01-IM3	Non-Small Cell Lung Cancer	PD-1/PDL-1
	MSKCC Cohort	P-0009180-T01-IM5	Melanoma	Combo
	MSKCC Cohort	P-0009655-T01-IM5	Non-Small Cell Lung Cancer	Combo
	MSKCC Cohort	P-0000867-T01-IM3	Non-Small Cell Lung Cancer	PD-1/PDL-1
	MSKCC Cohort	P-0002890-T01-IM3	Non-Small Cell Lung Cancer	PD-1/PDL-1
	MSKCC Cohort	P-0002914-T01-IM3	Melanoma	Combo
	MSKCC Cohort	P-0008733-T01-IM5	Melanoma	PD-1/PDL-1
	MSKCC Cohort	P-0007633-T01-IM5	Non-Small Cell Lung Cancer	Combo
	MSKCC Cohort	P-0000968-T01-IM3	Melanoma	Combo
	MSKCC Cohort	P-0006227-T01-IM5	Breast Cancer	PD-1/PDL-1
	MSKCC Cohort	P-0006713-T01-IM5	Non-Small Cell Lung Cancer	PD-1/PDL-1
	MSKCC Cohort	P-0002969-T01-IM3	Non-Small Cell Lung Cancer	PD-1/PDL-1
	MSKCC Cohort	P-0003584-T01-IM5	Non-Small Cell Lung Cancer	PD-1/PDL-1
	MSKCC Cohort	P-0015007-T01-IM6	Melanoma	PD-1/PDL-1
	MSKCC Cohort	P-0006541-T01-IM5	Melanoma	PD-1/PDL-1
	MSKCC Cohort	P-0002559-T01-IM3	Non-Small Cell Lung Cancer	PD-1/PDL-1
	MSKCC Cohort	P-0002351-T01-IM3	Non-Small Cell Lung Cancer	PD-1/PDL-1
	MSKCC Cohort	P-0007278-T01-IM5	Non-Small Cell Lung Cancer	PD-1/PDL-1
	MSKCC Cohort	P-0009189-T01-IM5	Melanoma	Combo
	MSKCC Cohort	P-0002392-T01-IM3	Melanoma	CTLA4
	MSKCC Cohort	P-0003970-T01-IM5	Non-Small Cell Lung Cancer	PD-1/PDL-1
	MSKCC Cohort	P-0005235-T01-IM5	Melanoma	Combo
	MSKCC Cohort	P-0003811-T01-IM5	Non-Small Cell Lung Cancer	PD-1/PDL-1
	MSKCC Cohort	P-0003869-T01-IM5	Non-Small Cell Lung Cancer	PD-1/PDL-1
	MSKCC Cohort	P-0010800-T01-IM5	Breast Cancer	CTLA4
	MSKCC Cohort	P-0001121-T01-IM3	Non-Small Cell Lung Cancer	PD-1/PDL-1
	MSKCC Cohort	P-0001706-T01-IM3	Melanoma	PD-1/PDL-1
	MSKCC Cohort	P-0004120-T01-IM5	Non-Small Cell Lung Cancer	PD-1/PDL-1
	MSKCC Cohort	P-0002826-T01-IM3	Non-Small Cell Lung Cancer	PD-1/PDL-1
	MSKCC Cohort	P-0006768-T01-IM5	Non-Small Cell Lung Cancer	PD-1/PDL-1
	MSKCC Cohort	P-0015573-T01-IM6	Glioma	PD-1/PDL-1
	MSKCC Cohort	P-0007879-T01-IM5	Non-Small Cell Lung Cancer	PD-1/PDL-1
	MSKCC Cohort	P-0008403-T01-IM5	Melanoma	Combo
	MSKCC Cohort	P-0003598-T01-IM5	Glioma	PD-1/PDL-1
	MSKCC Cohort	P-0004348-T01-IM5	Melanoma	Combo
	MSKCC Cohort	P-0002490-T01-IM3	Melanoma	Combo
	MSKCC Cohort	P-0001756-T01-IM3	Melanoma	CTLA4
	MSKCC Cohort	P-0003360-T01-IM5	Glioma	Combo
	MSKCC Cohort	P-0002633-T01-IM3	Glioma	Combo
	MSKCC Cohort	P-0013232-T01-IM5	Melanoma	PD-1/PDL-1
	MSKCC Cohort	P-0001560-T01-IM3	Melanoma	CTLA4
	MSKCC Cohort	P-0000670-T01-IM3	Non-Small Cell Lung Cancer	Combo
	MSKCC Cohort	P-0003700-T01-IM5	Melanoma	Combo
	MSKCC Cohort	P-0005048-T01-IM5	Non-Small Cell Lung Cancer	Combo
	MSKCC Cohort	P-0003119-T01-IM5	Non-Small Cell Lung Cancer	PD-1/PDL-1
	MSKCC Cohort	P-0007010-T01-IM5	Glioma	PD-1/PDL-1
	MSKCC Cohort	P-0005383-T01-IM5	Melanoma	PD-1/PDL-1
	MSKCC Cohort	P-0004996-T02-IM5	Non-Small Cell Lung Cancer	Combo
	MSKCC Cohort	P-0001171-T01-IM3	Non-Small Cell Lung Cancer	PD-1/PDL-1
	MSKCC Cohort	P-0006045-T01-IM5	Glioma	PD-1/PDL-1
	MSKCC Cohort	P-0009148-T01-IM5	Melanoma	CTLA4
	MSKCC Cohort	P-0004472-T01-IM5	Non-Small Cell Lung Cancer	PD-1/PDL-1
	MSKCC Cohort	P-0002965-T01-IM3	Non-Small Cell Lung Cancer	PD-1/PDL-1
	MSKCC Cohort	P-0003913-T01-IM3	Non-Small Cell Lung Cancer	PD-1/PDL-1
	MSKCC Cohort	P-0005981-T01-IM5	Non-Small Cell Lung Cancer	PD-1/PDL-1
	MSKCC Cohort	P-0006545-T01-IM5	Glioma	PD-1/PDL-1
	MSKCC Cohort	P-0000363-T01-IM3	Non-Small Cell Lung Cancer	PD-1/PDL-1
	MSKCC Cohort	P-0005141-T01-IM5	Glioma	PD-1/PDL-1
	MSKCC Cohort	P-0015937-T01-IM6	Non-Small Cell Lung Cancer	PD-1/PDL-1
	MSKCC Cohort	P-0005131-T01-IM5	Breast Cancer	CTLA4
	MSKCC Cohort	P-0001955-T01-IM3	Non-Small Cell Lung Cancer	PD-1/PDL-1
	MSKCC Cohort	P-0000922-T01-IM3	Melanoma	CTLA4
	MSKCC Cohort	P-0002041-T01-IM3	Breast Cancer	PD-1/PDL-1
	MSKCC Cohort	P-0001388-T01-IM3	Glioma	PD-1/PDL-1
	MSKCC Cohort	P-0005274-T01-IM5	Breast Cancer	PD-1/PDL-1
	MSKCC Cohort	P-0008963-T01-IM5	Melanoma	CTLA4
	MSKCC Cohort	P-0000302-T01-IM3	Non-Small Cell Lung Cancer	PD-1/PDL-1
	MSKCC Cohort	P-0006047-T02-IM5	Non-Small Cell Lung Cancer	PD-1/PDL-1
	MSKCC Cohort	P-0002485-T01-IM3	Non-Small Cell Lung Cancer	PD-1/PDL-1
	MSKCC Cohort	P-0009526-T01-IM5	Non-Small Cell Lung Cancer	PD-1/PDL-1
	MSKCC Cohort	P-0003865-T01-IM5	Glioma	PD-1/PDL-1
	MSKCC Cohort	P-0001400-T01-IM3	Glioma	PD-1/PDL-1
	MSKCC Cohort	P-0000392-T01-IM3	Breast Cancer	PD-1/PDL-1
	MSKCC Cohort	P-0000563-T01-IM3	Non-Small Cell Lung Cancer	PD-1/PDL-1
	MSKCC Cohort	P-0003495-T01-IM5	Non-Small Cell Lung Cancer	PD-1/PDL-1
	MSKCC Cohort	P-0003562-T01-IM5	Non-Small Cell Lung Cancer	PD-1/PDL-1
	MSKCC Cohort	P-0005464-T01-IM5	Non-Small Cell Lung Cancer	PD-1/PDL-1
	MSKCC Cohort	P-0005176-T01-IM5	Breast Cancer	CTLA4
	MSKCC Cohort	P-0001977-T01-IM3	Non-Small Cell Lung Cancer	PD-1/PDL-1
	MSKCC Cohort	P-0000208-T01-IM3	Non-Small Cell Lung Cancer	PD-1/PDL-1
	MSKCC Cohort	P-0013274-T01-IM5	Melanoma	PD-1/PDL-1
	MSKCC Cohort	P-0000247-T01-IM3	Breast Cancer	Combo
	MSKCC Cohort	P-0000235-T01-IM3	Non-Small Cell Lung Cancer	PD-1/PDL-1
	MSKCC Cohort	P-0014529-T01-IM6	Non-Small Cell Lung Cancer	PD-1/PDL-1
	MSKCC Cohort	P-0003757-T01-IM5	Melanoma	Combo
	MSKCC Cohort	P-0000681-T01-IM3	Non-Small Cell Lung Cancer	PD-1/PDL-1
	MSKCC Cohort	P-0015257-T01-IM6	Melanoma	PD-1/PDL-1
	MSKCC Cohort	P-0001437-T01-IM3	Non-Small Cell Lung Cancer	PD-1/PDL-1
	MSKCC Cohort	P-0003703-T01-IM5	Melanoma	CTLA4
	MSKCC Cohort	P-0000596-T01-IM3	Melanoma	CTLA4
	MSKCC Cohort	P-0005553-T01-IM5	Non-Small Cell Lung Cancer	PD-1/PDL-1
	MSKCC Cohort	P-0015649-T01-IM6	Breast Cancer	Combo
	MSKCC Cohort	P-0006221-T01-IM5	Non-Small Cell Lung Cancer	PD-1/PDL-1
	MSKCC Cohort	P-0003372-T01-IM5	Melanoma	Combo
	MSKCC Cohort	P-0003456-T01-IM5	Glioma	PD-1/PDL-1
	MSKCC Cohort	P-0003034-T01-IM5	Non-Small Cell Lung Cancer	PD-1/PDL-1
	MSKCC Cohort	P-0005733-T01-IM5	Melanoma	CTLA4
	MSKCC Cohort	P-0002265-T01-IM3	Glioma	PD-1/PDL-1
	MSKCC Cohort	P-0013025-T01-IM5	Melanoma	CTLA4
	MSKCC Cohort	P-0004871-T01-IM5	Melanoma	CTLA4
	MSKCC Cohort	P-0009292-T01-IM5	Melanoma	PD-1/PDL-1
	MSKCC Cohort	P-0003255-T01-IM5	Melanoma	Combo
	MSKCC Cohort	P-0008434-T01-IM5	Melanoma	PD-1/PDL-1
	MSKCC Cohort	P-0015259-T01-IM6	Non-Small Cell Lung Cancer	PD-1/PDL-1
	MSKCC Cohort	P-0001052-T01-IM3	Glioma	PD-1/PDL-1
	MSKCC Cohort	P-0009105-T01-IM5	Melanoma	CTLA4
	MSKCC Cohort	P-0008784-T02-IM5	Melanoma	PD-1/PDL-1
	MSKCC Cohort	P-0006034-T01-IM5	Melanoma	Combo
	MSKCC Cohort	P-0003964-T01-IM3	Non-Small Cell Lung Cancer	PD-1/PDL-1
	MSKCC Cohort	P-0003319-T01-IM5	Glioma	PD-1/PDL-1
	MSKCC Cohort	P-0001365-T01-IM3	Non-Small Cell Lung Cancer	PD-1/PDL-1
	MSKCC Cohort	P-0004142-T01-IM5	Melanoma	CTLA4
	MSKCC Cohort	P-0000628-T01-IM3	Non-Small Cell Lung Cancer	PD-1/PDL-1
	MSKCC Cohort	P-0000818-T01-IM3	Glioma	PD-1/PDL-1
	MSKCC Cohort	P-0012783-T01-IM5	Melanoma	Combo
	MSKCC Cohort	P-0005792-T01-IM5	Non-Small Cell Lung Cancer	PD-1/PDL-1
	MSKCC Cohort	P-0006343-T01-IM5	Non-Small Cell Lung Cancer	PD-1/PDL-1
	MSKCC Cohort	P-0016697-T01-IM6	Melanoma	PD-1/PDL-1
	MSKCC Cohort	P-0000958-T01-IM3	Melanoma	CTLA4
	MSKCC Cohort	P-0003620-T01-IM5	Melanoma	CTLA4
	MSKCC Cohort	P-0000731-T01-IM3	Non-Small Cell Lung Cancer	PD-1/PDL-1
	MSKCC Cohort	P-0004742-T01-IM5	Non-Small Cell Lung Cancer	PD-1/PDL-1
	MSKCC Cohort	P-0003871-T01-IM5	Melanoma	PD-1/PDL-1
	MSKCC Cohort	P-0012049-T01-IM5	Non-Small Cell Lung Cancer	PD-1/PDL-1
	MSKCC Cohort	P-0008874-T01-IM5	Non-Small Cell Lung Cancer	PD-1/PDL-1
	MSKCC Cohort	P-0007927-T01-IM5	Melanoma	PD-1/PDL-1
	MSKCC Cohort	P-0001665-T01-IM3	Non-Small Cell Lung Cancer	PD-1/PDL-1
	MSKCC Cohort	P-0005963-T01-IM5	Glioma	PD-1/PDL-1
	MSKCC Cohort	P-0009017-T01-IM5	Non-Small Cell Lung Cancer	PD-1/PDL-1
	MSKCC Cohort	P-0010140-T01-IM5	Melanoma	PD-1/PDL-1
	MSKCC Cohort	P-0007293-T01-IM5	Melanoma	PD-1/PDL-1
	MSKCC Cohort	P-0003567-T01-IM5	Glioma	PD-1/PDL-1
	MSKCC Cohort	P-0001312-T01-IM3	Breast Cancer	PD-1/PDL-1
	MSKCC Cohort	P-0001093-T01-IM3	Non-Small Cell Lung Cancer	Combo
	MSKCC Cohort	P-0001144-T01-IM3	Non-Small Cell Lung Cancer	PD-1/PDL-1
	MSKCC Cohort	P-0001591-T01-IM3	Glioma	PD-1/PDL-1
	MSKCC Cohort	P-0001679-T01-IM3	Melanoma	CTLA4
	MSKCC Cohort	P-0001199-T01-IM3	Non-Small Cell Lung Cancer	PD-1/PDL-1
	MSKCC Cohort	P-0005752-T01-IM5	Non-Small Cell Lung Cancer	PD-1/PDL-1
	MSKCC Cohort	P-0001832-T01-IM3	Non-Small Cell Lung Cancer	PD-1/PDL-1
	MSKCC Cohort	P-0001179-T01-IM3	Melanoma	PD-1/PDL-1
	MSKCC Cohort	P-0002019-T01-IM3	Melanoma	PD-1/PDL-1
	MSKCC Cohort	P-0006954-T01-IM5	Non-Small Cell Lung Cancer	PD-1/PDL-1
	MSKCC Cohort	P-0003278-T01-IM5	Non-Small Cell Lung Cancer	PD-1/PDL-1
	MSKCC Cohort	P-0001385-T01-IM3	Non-Small Cell Lung Cancer	Combo
	MSKCC Cohort	P-0003560-T01-IM5	Melanoma	CTLA4
	MSKCC Cohort	P-0013938-T01-IM5	Glioma	PD-1/PDL-1
	MSKCC Cohort	P-0001485-T01-IM3	Melanoma	CTLA4
	MSKCC Cohort	P-0001836-T01-IM3	Non-Small Cell Lung Cancer	PD-1/PDL-1
	MSKCC Cohort	P-0004395-T01-IM5	Non-Small Cell Lung Cancer	PD-1/PDL-1
	MSKCC Cohort	P-0013659-T01-IM5	Melanoma	PD-1/PDL-1
	MSKCC Cohort	P-0005201-T01-IM5	Melanoma	Combo
	MSKCC Cohort	P-0005180-T01-IM5	Melanoma	PD-1/PDL-1
	MSKCC Cohort	P-0001669-T01-IM3	Melanoma	CTLA4
	MSKCC Cohort	P-0002181-T01-IM3	Glioma	PD-1/PDL-1
	MSKCC Cohort	P-0001731-T01-IM3	Glioma	PD-1/PDL-1
	MSKCC Cohort	P-0014772-T01-IM6	Non-Small Cell Lung Cancer	PD-1/PDL-1
	MSKCC Cohort	P-0004517-T01-IM5	Non-Small Cell Lung Cancer	PD-1/PDL-1
	MSKCC Cohort	P-0001892-T01-IM3	Melanoma	CTLA4
	MSKCC Cohort	P-0002429-T01-IM3	Melanoma	CTLA4
	MSKCC Cohort	P-0002639-T01-IM3	Non-Small Cell Lung Cancer	PD-1/PDL-1
	MSKCC Cohort	P-0001841-T01-IM3	Melanoma	Combo
	MSKCC Cohort	P-0009068-T01-IM5	Non-Small Cell Lung Cancer	PD-1/PDL-1
	MSKCC Cohort	P-0002551-T01-IM3	Non-Small Cell Lung Cancer	PD-1/PDL-1
	MSKCC Cohort	P-0005295-T01-IM5	Non-Small Cell Lung Cancer	PD-1/PDL-1
	MSKCC Cohort	P-0002444-T01-IM3	Non-Small Cell Lung Cancer	PD-1/PDL-1
	MSKCC Cohort	P-0015780-T01-IM6	Non-Small Cell Lung Cancer	PD-1/PDL-1
	MSKCC Cohort	P-0009505-T01-IM5	Non-Small Cell Lung Cancer	PD-1/PDL-1
	MSKCC Cohort	P-0002279-T01-IM3	Non-Small Cell Lung Cancer	PD-1/PDL-1
	MSKCC Cohort	P-0002504-T01-IM3	Melanoma	CTLA4
	MSKCC Cohort	P-0007493-T02-IM5	Non-Small Cell Lung Cancer	PD-1/PDL-1
	MSKCC Cohort	P-0004117-T01-IM5	Non-Small Cell Lung Cancer	PD-1/PDL-1
	MSKCC Cohort	P-0002028-T01-IM3	Non-Small Cell Lung Cancer	PD-1/PDL-1
	MSKCC Cohort	P-0011476-T01-IM5	Melanoma	PD-1/PDL-1
	MSKCC Cohort	P-0013506-T01-IM5	Glioma	PD-1/PDL-1
	MSKCC Cohort	P-0010736-T01-IM5	Non-Small Cell Lung Cancer	PD-1/PDL-1
	MSKCC Cohort	P-0002157-T01-IM3	Melanoma	PD-1/PDL-1
	MSKCC Cohort	P-0003899-T01-IM5	Melanoma	PD-1/PDL-1
	MSKCC Cohort	P-0002874-T01-IM3	Non-Small Cell Lung Cancer	PD-1/PDL-1
	MSKCC Cohort	P-0002018-T01-IM3	Melanoma	Combo
	MSKCC Cohort	P-0002160-T01-IM3	Non-Small Cell Lung Cancer	PD-1/PDL-1
	MSKCC Cohort	P-0003069-T01-IM5	Melanoma	CTLA4
	MSKCC Cohort	P-0003322-T01-IM5	Non-Small Cell Lung Cancer	Combo
	MSKCC Cohort	P-0002015-T01-IM3	Glioma	PD-1/PDL-1
	MSKCC Cohort	P-0002546-T01-IM3	Non-Small Cell Lung Cancer	Combo
	MSKCC Cohort	P-0002418-T01-IM3	Melanoma	CTLA4
	MSKCC Cohort	P-0002151-T01-IM3	Non-Small Cell Lung Cancer	PD-1/PDL-1
	MSKCC Cohort	P-0002452-T01-IM3	Glioma	PD-1/PDL-1
	MSKCC Cohort	P-0009297-T01-IM5	Breast Cancer	PD-1/PDL-1
	MSKCC Cohort	P-0006046-T01-IM5	Non-Small Cell Lung Cancer	PD-1/PDL-1
	MSKCC Cohort	P-0002320-T01-IM3	Non-Small Cell Lung Cancer	PD-1/PDL-1
	MSKCC Cohort	P-0002647-T01-IM3	Glioma	PD-1/PDL-1
	MSKCC Cohort	P-0003621-T01-IM5	Melanoma	Combo
	MSKCC Cohort	P-0005928-T01-IM5	Melanoma	PD-1/PDL-1
	MSKCC Cohort	P-0010495-T01-IM5	Melanoma	PD-1/PDL-1
	MSKCC Cohort	P-0004132-T01-IM5	Melanoma	Combo
	MSKCC Cohort	P-0002422-T01-IM3	Melanoma	PD-1/PDL-1
	MSKCC Cohort	P-0003132-T01-IM5	Non-Small Cell Lung Cancer	PD-1/PDL-1
	MSKCC Cohort	P-0002637-T01-IM3	Non-Small Cell Lung Cancer	Combo
	MSKCC Cohort	P-0002456-T01-IM3	Melanoma	CTLA4
	MSKCC Cohort	P-0010344-T01-IM5	Glioma	PD-1/PDL-1
	MSKCC Cohort	P-0002646-T01-IM3	Non-Small Cell Lung Cancer	PD-1/PDL-1
	MSKCC Cohort	P-0002758-T01-IM3	Non-Small Cell Lung Cancer	PD-1/PDL-1
	MSKCC Cohort	P-0002794-T01-IM3	Non-Small Cell Lung Cancer	PD-1/PDL-1
	MSKCC Cohort	P-0002751-T01-IM3	Non-Small Cell Lung Cancer	PD-1/PDL-1
	MSKCC Cohort	P-0003197-T01-IM5	Melanoma	CTLA4
	MSKCC Cohort	P-0006268-T01-IM5	Non-Small Cell Lung Cancer	PD-1/PDL-1
	MSKCC Cohort	P-0006441-T01-IM5	Glioma	PD-1/PDL-1
	MSKCC Cohort	P-0012925-T01-IM5	Non-Small Cell Lung Cancer	PD-1/PDL-1
	MSKCC Cohort	P-0002731-T02-IM5	Non-Small Cell Lung Cancer	PD-1/PDL-1
	MSKCC Cohort	P-0002836-T01-IM3	Glioma	PD-1/PDL-1
	MSKCC Cohort	P-0015530-T01-IM6	Melanoma	PD-1/PDL-1
	MSKCC Cohort	P-0010213-T01-IM5	Non-Small Cell Lung Cancer	PD-1/PDL-1
	MSKCC Cohort	P-0007580-T01-IM5	Non-Small Cell Lung Cancer	PD-1/PDL-1
	MSKCC Cohort	P-0005687-T01-IM5	Melanoma	PD-1/PDL-1
	MSKCC Cohort	P-0007619-T01-IM5	Non-Small Cell Lung Cancer	PD-1/PDL-1
	MSKCC Cohort	P-0012849-T01-IM5	Non-Small Cell Lung Cancer	PD-1/PDL-1
	MSKCC Cohort	P-0012856-T01-IM5	Melanoma	PD-1/PDL-1
	MSKCC Cohort	P-0003157-T01-IM5	Non-Small Cell Lung Cancer	PD-1/PDL-1
	MSKCC Cohort	P-0005053-T01-IM5	Melanoma	Combo
	MSKCC Cohort	P-0003783-T01-IM5	Glioma	PD-1/PDL-1
	MSKCC Cohort	P-0010737-T01-IM5	Melanoma	CTLA4
	MSKCC Cohort	P-0003553-T01-IM5	Non-Small Cell Lung Cancer	PD-1/PDL-1
	MSKCC Cohort	P-0013233-T01-IM5	Non-Small Cell Lung Cancer	PD-1/PDL-1
	MSKCC Cohort	P-0008438-T01-IM5	Non-Small Cell Lung Cancer	PD-1/PDL-1
	MSKCC Cohort	P-0015085-T01-IM6	Non-Small Cell Lung Cancer	PD-1/PDL-1
	MSKCC Cohort	P-0003728-T01-IM5	Melanoma	Combo
	MSKCC Cohort	P-0004442-T01-IM5	Non-Small Cell Lung Cancer	PD-1/PDL-1
	MSKCC Cohort	P-0003921-T01-IM5	Melanoma	Combo
	MSKCC Cohort	P-0008678-T01-IM5	Non-Small Cell Lung Cancer	PD-1/PDL-1
	MSKCC Cohort	P-0006321-T01-IM5	Non-Small Cell Lung Cancer	PD-1/PDL-1
	MSKCC Cohort	P-0006428-T01-IM5	Glioma	PD-1/PDL-1
	MSKCC Cohort	P-0005289-T01-IM5	Non-Small Cell Lung Cancer	PD-1/PDL-1
	MSKCC Cohort	P-0004437-T01-IM5	Melanoma	Combo
	MSKCC Cohort	P-0012629-T01-IM5	Non-Small Cell Lung Cancer	PD-1/PDL-1
	MSKCC Cohort	P-0008786-T01-IM5	Non-Small Cell Lung Cancer	PD-1/PDL-1
	MSKCC Cohort	P-0003782-T01-IM5	Non-Small Cell Lung Cancer	PD-1/PDL-1
	MSKCC Cohort	P-0005159-T01-IM5	Melanoma	PD-1/PDL-1
	MSKCC Cohort	P-0003738-T02-IM5	Non-Small Cell Lung Cancer	PD-1/PDL-1
	MSKCC Cohort	P-0009638-T01-IM5	Non-Small Cell Lung Cancer	PD-1/PDL-1
	MSKCC Cohort	P-0003967-T01-IM5	Non-Small Cell Lung Cancer	PD-1/PDL-1
	MSKCC Cohort	P-0005121-T02-IM5	Melanoma	PD-1/PDL-1
	MSKCC Cohort	P-0004272-T01-IM5	Melanoma	PD-1/PDL-1
	MSKCC Cohort	P-0004214-T01-IM5	Melanoma	PD-1/PDL-1
	MSKCC Cohort	P-0004020-T01-IM5	Non-Small Cell Lung Cancer	Combo
	MSKCC Cohort	P-0004203-T01-IM5	Melanoma	Combo
	MSKCC Cohort	P-0004054-T01-IM5	Non-Small Cell Lung Cancer	PD-1/PDL-1
	MSKCC Cohort	P-0004857-T01-IM5	Glioma	PD-1/PDL-1
	MSKCC Cohort	P-0016226-T01-IM6	Breast Cancer	CTLA4
	MSKCC Cohort	P-0010025-T01-IM5	Non-Small Cell Lung Cancer	PD-1/PDL-1
	MSKCC Cohort	P-0009379-T01-IM5	Non-Small Cell Lung Cancer	PD-1/PDL-1
	MSKCC Cohort	P-0008258-T01-IM5	Glioma	PD-1/PDL-1
	MSKCC Cohort	P-0004457-T01-IM5	Melanoma	PD-1/PDL-1
	MSKCC Cohort	P-0004279-T01-IM5	Non-Small Cell Lung Cancer	PD-1/PDL-1
	MSKCC Cohort	P-0006109-T01-IM5	Melanoma	CTLA4
	MSKCC Cohort	P-0011047-T01-IM5	Melanoma	PD-1/PDL-1
	MSKCC Cohort	P-0004189-T01-IM5	Non-Small Cell Lung Cancer	PD-1/PDL-1
	MSKCC Cohort	P-0007514-T01-IM5	Non-Small Cell Lung Cancer	PD-1/PDL-1
	MSKCC Cohort	P-0005721-T01-IM5	Non-Small Cell Lung Cancer	PD-1/PDL-1
	MSKCC Cohort	P-0004693-T01-IM5	Non-Small Cell Lung Cancer	PD-1/PDL-1
	MSKCC Cohort	P-0004700-T01-IM5	Melanoma	PD-1/PDL-1
	MSKCC Cohort	P-0004612-T01-IM5	Non-Small Cell Lung Cancer	PD-1/PDL-1
	MSKCC Cohort	P-0015556-T01-IM6	Non-Small Cell Lung Cancer	PD-1/PDL-1
	MSKCC Cohort	P-0004436-T01-IM5	Non-Small Cell Lung Cancer	PD-1/PDL-1
	MSKCC Cohort	P-0004890-T01-IM5	Non-Small Cell Lung Cancer	PD-1/PDL-1
	MSKCC Cohort	P-0004686-T01-IM5	Melanoma	PD-1/PDL-1
	MSKCC Cohort	P-0004613-T01-IM5	Non-Small Cell Lung Cancer	PD-1/PDL-1
	MSKCC Cohort	P-0004495-T01-IM5	Non-Small Cell Lung Cancer	PD-1/PDL-1
	MSKCC Cohort	P-0005539-T01-IM5	Glioma	PD-1/PDL-1
	MSKCC Cohort	P-0004706-T01-IM5	Melanoma	Combo
	MSKCC Cohort	P-0004952-T01-IM5	Melanoma	Combo
	MSKCC Cohort	P-0012931-T01-IM5	Non-Small Cell Lung Cancer	PD-1/PDL-1
	MSKCC Cohort	P-0004961-T01-IM5	Non-Small Cell Lung Cancer	PD-1/PDL-1
	MSKCC Cohort	P-0004778-T01-IM5	Glioma	PD-1/PDL-1
	MSKCC Cohort	P-0005366-T01-IM5	Melanoma	PD-1/PDL-1
	MSKCC Cohort	P-0008922-T01-IM5	Non-Small Cell Lung Cancer	PD-1/PDL-1
	MSKCC Cohort	P-0005118-T01-IM5	Melanoma	Combo
	MSKCC Cohort	P-0005254-T01-IM5	Glioma	PD-1/PDL-1
	MSKCC Cohort	P-0004971-T01-IM5	Glioma	PD-1/PDL-1
	MSKCC Cohort	P-0009714-T01-IM5	Non-Small Cell Lung Cancer	PD-1/PDL-1
	MSKCC Cohort	P-0005252-T01-IM5	Non-Small Cell Lung Cancer	PD-1/PDL-1
	MSKCC Cohort	P-0005260-T01-IM5	Melanoma	PD-1/PDL-1
	MSKCC Cohort	P-0005604-T01-IM5	Melanoma	Combo
	MSKCC Cohort	P-0005361-T01-IM5	Glioma	PD-1/PDL-1
	MSKCC Cohort	P-0006845-T01-IM5	Melanoma	PD-1/PDL-1
	MSKCC Cohort	P-0005115-T01-IM5	Non-Small Cell Lung Cancer	PD-1/PDL-1
	MSKCC Cohort	P-0005109-T01-IM5	Melanoma	Combo
	MSKCC Cohort	P-0008228-T01-IM5	Melanoma	PD-1/PDL-1
	MSKCC Cohort	P-0006719-T01-IM5	Melanoma	PD-1/PDL-1
	MSKCC Cohort	P-0016648-T01-IM6	Melanoma	PD-1/PDL-1
	MSKCC Cohort	P-0006970-T01-IM5	Glioma	PD-1/PDL-1
	MSKCC Cohort	P-0009345-T01-IM5	Melanoma	Combo
	MSKCC Cohort	P-0009364-T01-IM5	Breast Cancer	PD-1/PDL-1
	MSKCC Cohort	P-0005129-T01-IM5	Melanoma	PD-1/PDL-1
	MSKCC Cohort	P-0006084-T01-IM5	Non-Small Cell Lung Cancer	PD-1/PDL-1
	MSKCC Cohort	P-0007977-T01-IM5	Non-Small Cell Lung Cancer	PD-1/PDL-1
	MSKCC Cohort	P-0006114-T01-IM5	Non-Small Cell Lung Cancer	PD-1/PDL-1
	MSKCC Cohort	P-0005320-T01-IM5	Non-Small Cell Lung Cancer	PD-1/PDL-1
	MSKCC Cohort	P-0005912-T01-IM5	Glioma	PD-1/PDL-1
	MSKCC Cohort	P-0005304-T01-IM5	Melanoma	Combo
	MSKCC Cohort	P-0005629-T02-IM5	Non-Small Cell Lung Cancer	PD-1/PDL-1
	MSKCC Cohort	P-0006546-T01-IM5	Glioma	PD-1/PDL-1
	MSKCC Cohort	P-0007876-T01-IM5	Melanoma	PD-1/PDL-1
	MSKCC Cohort	P-0008857-T01-IM5	Melanoma	PD-1/PDL-1
	MSKCC Cohort	P-0007970-T01-IM5	Melanoma	Combo
	MSKCC Cohort	P-0012817-T01-IM5	Non-Small Cell Lung Cancer	PD-1/PDL-1
	MSKCC Cohort	P-0005579-T01-IM5	Non-Small Cell Lung Cancer	PD-1/PDL-1
	MSKCC Cohort	P-0009648-T01-IM5	Melanoma	PD-1/PDL-1
	MSKCC Cohort	P-0005882-T01-IM5	Glioma	PD-1/PDL-1
	MSKCC Cohort	P-0005855-T01-IM5	Breast Cancer	CTLA4
	MSKCC Cohort	P-0010024-T01-IM5	Non-Small Cell Lung Cancer	PD-1/PDL-1
	MSKCC Cohort	P-0007314-T01-IM5	Glioma	PD-1/PDL-1
	MSKCC Cohort	P-0005725-T01-IM5	Melanoma	PD-1/PDL-1
	MSKCC Cohort	P-0006071-T01-IM5	Non-Small Cell Lung Cancer	PD-1/PDL-1
	MSKCC Cohort	P-0006416-T01-IM5	Glioma	PD-1/PDL-1
	MSKCC Cohort	P-0006415-T01-IM5	Non-Small Cell Lung Cancer	PD-1/PDL-1
	MSKCC Cohort	P-0014269-T01-IM6	Non-Small Cell Lung Cancer	PD-1/PDL-1
	MSKCC Cohort	P-0006070-T01-IM5	Melanoma	Combo
	MSKCC Cohort	P-0005851-T01-IM5	Non-Small Cell Lung Cancer	PD-1/PDL-1
	MSKCC Cohort	P-0009532-T01-IM5	Non-Small Cell Lung Cancer	PD-1/PDL-1
	MSKCC Cohort	P-0005929-T01-IM5	Glioma	PD-1/PDL-1
	MSKCC Cohort	P-0006177-T01-IM5	Melanoma	PD-1/PDL-1
	MSKCC Cohort	P-0008295-T01-IM5	Non-Small Cell Lung Cancer	PD-1/PDL-1
	MSKCC Cohort	P-0006155-T02-IM5	Melanoma	PD-1/PDL-1
	MSKCC Cohort	P-0009711-T01-IM5	Glioma	PD-1/PDL-1
	MSKCC Cohort	P-0006516-T01-IM5	Non-Small Cell Lung Cancer	PD-1/PDL-1
	MSKCC Cohort	P-0014562-T01-IM6	Non-Small Cell Lung Cancer	PD-1/PDL-1
	MSKCC Cohort	P-0006728-T01-IM5	Non-Small Cell Lung Cancer	PD-1/PDL-1
	MSKCC Cohort	P-0013845-T01-IM5	Melanoma	Combo
	MSKCC Cohort	P-0007061-T01-IM5	Melanoma	Combo
	MSKCC Cohort	P-0010915-T01-IM5	Melanoma	PD-1/PDL-1
	MSKCC Cohort	P-0006294-T01-IM5	Non-Small Cell Lung Cancer	PD-1/PDL-1
	MSKCC Cohort	P-0007119-T01-IM5	Non-Small Cell Lung Cancer	PD-1/PDL-1
	MSKCC Cohort	P-0012993-T01-IM5	Non-Small Cell Lung Cancer	PD-1/PDL-1
	MSKCC Cohort	P-0008944-T01-IM5	Non-Small Cell Lung Cancer	PD-1/PDL-1
	MSKCC Cohort	P-0006848-T01-IM5	Glioma	PD-1/PDL-1
	MSKCC Cohort	P-0006667-T01-IM5	Glioma	PD-1/PDL-1
	MSKCC Cohort	P-0008659-T01-IM5	Melanoma	PD-1/PDL-1
	MSKCC Cohort	P-0006572-T01-IM5	Non-Small Cell Lung Cancer	PD-1/PDL-1
	MSKCC Cohort	P-0006467-T01-IM5	Melanoma	Combo
	MSKCC Cohort	P-0006731-T01-IM5	Melanoma	Combo
	MSKCC Cohort	P-0009084-T01-IM5	Melanoma	Combo
	MSKCC Cohort	P-0007123-T01-IM5	Non-Small Cell Lung Cancer	PD-1/PDL-1
	MSKCC Cohort	P-0006895-T01-IM5	Non-Small Cell Lung Cancer	PD-1/PDL-1
	MSKCC Cohort	P-0006724-T01-IM5	Non-Small Cell Lung Cancer	PD-1/PDL-1
	MSKCC Cohort	P-0007124-T01-IM5	Glioma	PD-1/PDL-1
	MSKCC Cohort	P-0006642-T01-IM5	Non-Small Cell Lung Cancer	PD-1/PDL-1
	MSKCC Cohort	P-0009256-T01-IM5	Non-Small Cell Lung Cancer	PD-1/PDL-1
	MSKCC Cohort	P-0007121-T01-IM5	Non-Small Cell Lung Cancer	PD-1/PDL-1
	MSKCC Cohort	P-0007104-T01-IM5	Glioma	PD-1/PDL-1
	MSKCC Cohort	P-0006773-T01-IM5	Melanoma	PD-1/PDL-1
	MSKCC Cohort	P-0015603-T01-IM6	Glioma	PD-1/PDL-1
	MSKCC Cohort	P-0007232-T01-IM5	Melanoma	PD-1/PDL-1
	MSKCC Cohort	P-0006672-T01-IM5	Glioma	PD-1/PDL-1
	MSKCC Cohort	P-0007238-T01-IM5	Melanoma	PD-1/PDL-1
	MSKCC Cohort	P-0007068-T01-IM5	Non-Small Cell Lung Cancer	PD-1/PDL-1
	MSKCC Cohort	P-0006674-T01-IM5	Non-Small Cell Lung Cancer	PD-1/PDL-1
	MSKCC Cohort	P-0007978-T01-IM5	Non-Small Cell Lung Cancer	PD-1/PDL-1
	MSKCC Cohort	P-0007051-T01-IM5	Non-Small Cell Lung Cancer	PD-1/PDL-1
	MSKCC Cohort	P-0008442-T01-IM5	Non-Small Cell Lung Cancer	PD-1/PDL-1
	MSKCC Cohort	P-0007101-T02-IM5	Non-Small Cell Lung Cancer	PD-1/PDL-1
	MSKCC Cohort	P-0011244-T01-IM5	Non-Small Cell Lung Cancer	PD-1/PDL-1
	MSKCC Cohort	P-0007114-T01-IM5	Non-Small Cell Lung Cancer	PD-1/PDL-1
	MSKCC Cohort	P-0007517-T01-IM5	Melanoma	Combo
	MSKCC Cohort	P-0010004-T01-IM5	Glioma	PD-1/PDL-1
	MSKCC Cohort	P-0010818-T01-IM5	Melanoma	PD-1/PDL-1
	MSKCC Cohort	P-0012999-T01-IM5	Melanoma	Combo
	MSKCC Cohort	P-0007099-T01-IM5	Non-Small Cell Lung Cancer	PD-1/PDL-1
	MSKCC Cohort	P-0008445-T01-IM5	Melanoma	Combo
	MSKCC Cohort	P-0007349-T01-IM5	Breast Cancer	CTLA4
	MSKCC Cohort	P-0009365-T01-IM5	Glioma	PD-1/PDL-1
	MSKCC Cohort	P-0009915-T01-IM5	Non-Small Cell Lung Cancer	PD-1/PDL-1
	MSKCC Cohort	P-0007418-T01-IM5	Non-Small Cell Lung Cancer	PD-1/PDL-1
	MSKCC Cohort	P-0009419-T01-IM5	Non-Small Cell Lung Cancer	PD-1/PDL-1
	MSKCC Cohort	P-0010986-T01-IM5	Non-Small Cell Lung Cancer	PD-1/PDL-1
	MSKCC Cohort	P-0010975-T01-IM5	Melanoma	PD-1/PDL-1
	MSKCC Cohort	P-0007235-T01-IM5	Melanoma	Combo
	MSKCC Cohort	P-0016284-T01-IM6	Non-Small Cell Lung Cancer	PD-1/PDL-1
	MSKCC Cohort	P-0007504-T01-IM5	Glioma	PD-1/PDL-1
	MSKCC Cohort	P-0007693-T01-IM5	Glioma	PD-1/PDL-1
	MSKCC Cohort	P-0007597-T01-IM5	Non-Small Cell Lung Cancer	PD-1/PDL-1
	MSKCC Cohort	P-0014206-T01-IM6	Melanoma	Combo
	MSKCC Cohort	P-0009349-T01-IM5	Melanoma	PD-1/PDL-1
	MSKCC Cohort	P-0007810-T02-IM5	Melanoma	PD-1/PDL-1
	MSKCC Cohort	P-0016197-T01-IM6	Melanoma	PD-1/PDL-1
	MSKCC Cohort	P-0008161-T01-IM5	Non-Small Cell Lung Cancer	PD-1/PDL-1
	MSKCC Cohort	P-0009473-T01-IM5	Non-Small Cell Lung Cancer	PD-1/PDL-1
	MSKCC Cohort	P-0008009-T01-IM5	Melanoma	Combo
	MSKCC Cohort	P-0008380-T01-IM5	Glioma	PD-1/PDL-1
	MSKCC Cohort	P-0008166-T01-IM5	Glioma	PD-1/PDL-1
	MSKCC Cohort	P-0010215-T01-IM5	Non-Small Cell Lung Cancer	PD-1/PDL-1
	MSKCC Cohort	P-0008492-T02-IM5	Melanoma	Combo
	MSKCC Cohort	P-0008490-T01-IM5	Melanoma	PD-1/PDL-1
	MSKCC Cohort	P-0008375-T01-IM5	Melanoma	Combo
	MSKCC Cohort	P-0009833-T01-IM5	Non-Small Cell Lung Cancer	PD-1/PDL-1
	MSKCC Cohort	P-0008946-T01-IM5	Melanoma	PD-1/PDL-1
	MSKCC Cohort	P-0009469-T01-IM5	Non-Small Cell Lung Cancer	PD-1/PDL-1
	MSKCC Cohort	P-0015600-T01-IM6	Non-Small Cell Lung Cancer	PD-1/PDL-1
	MSKCC Cohort	P-0008257-T01-IM5	Glioma	PD-1/PDL-1
	MSKCC Cohort	P-0008765-T01-IM5	Non-Small Cell Lung Cancer	PD-1/PDL-1
	MSKCC Cohort	P-0015648-T01-IM6	Non-Small Cell Lung Cancer	PD-1/PDL-1
	MSKCC Cohort	P-0008382-T01-IM5	Glioma	PD-1/PDL-1
	MSKCC Cohort	P-0014242-T01-IM6	Melanoma	Combo
	MSKCC Cohort	P-0008997-T01-IM5	Melanoma	Combo
	MSKCC Cohort	P-0008848-T01-IM5	Non-Small Cell Lung Cancer	PD-1/PDL-1
	MSKCC Cohort	P-0008942-T01-IM5	Melanoma	Combo
	MSKCC Cohort	P-0014599-T01-IM6	Non-Small Cell Lung Cancer	PD-1/PDL-1
	MSKCC Cohort	P-0008999-T01-IM5	Melanoma	Combo
	MSKCC Cohort	P-0008851-T01-IM5	Non-Small Cell Lung Cancer	PD-1/PDL-1
	MSKCC Cohort	P-0015905-T01-IM6	Breast Cancer	PD-1/PDL-1
	MSKCC Cohort	P-0009324-T02-IM5	Melanoma	PD-1/PDL-1
	MSKCC Cohort	P-0009476-T01-IM5	Non-Small Cell Lung Cancer	PD-1/PDL-1
	MSKCC Cohort	P-0014137-T01-IM5	Melanoma	PD-1/PDL-1
	MSKCC Cohort	P-0008939-T01-IM5	Glioma	PD-1/PDL-1
	MSKCC Cohort	P-0010008-T01-IM5	Melanoma	Combo
	MSKCC Cohort	P-0009108-T01-IM5	Melanoma	Combo
	MSKCC Cohort	P-0008904-T01-IM5	Melanoma	Combo
	MSKCC Cohort	P-0009119-T01-IM5	Glioma	PD-1/PDL-1
	MSKCC Cohort	P-0008912-T01-IM5	Melanoma	Combo
	MSKCC Cohort	P-0013189-T01-IM5	Non-Small Cell Lung Cancer	PD-1/PDL-1
	MSKCC Cohort	P-0009311-T01-IM5	Melanoma	Combo
	MSKCC Cohort	P-0015531-T01-IM6	Non-Small Cell Lung Cancer	PD-1/PDL-1
	MSKCC Cohort	P-0009308-T01-IM5	Melanoma	Combo
	MSKCC Cohort	P-0009274-T01-IM5	Non-Small Cell Lung Cancer	Combo
	MSKCC Cohort	P-0009790-T01-IM5	Glioma	PD-1/PDL-1
	MSKCC Cohort	P-0009161-T01-IM5	Non-Small Cell Lung Cancer	PD-1/PDL-1
	MSKCC Cohort	P-0009434-T01-IM5	Non-Small Cell Lung Cancer	PD-1/PDL-1
	MSKCC Cohort	P-0014666-T01-IM6	Melanoma	PD-1/PDL-1
	MSKCC Cohort	P-0012780-T01-IM5	Melanoma	Combo
	MSKCC Cohort	P-0009483-T01-IM5	Non-Small Cell Lung Cancer	PD-1/PDL-1
	MSKCC Cohort	P-0013347-T01-IM5	Glioma	PD-1/PDL-1
	MSKCC Cohort	P-0012080-T01-IM5	Melanoma	CTLA4
	MSKCC Cohort	P-0015010-T01-IM6	Melanoma	PD-1/PDL-1
	MSKCC Cohort	P-0009924-T01-IM5	Non-Small Cell Lung Cancer	PD-1/PDL-1
	MSKCC Cohort	P-0009451-T01-IM5	Glioma	PD-1/PDL-1
	MSKCC Cohort	P-0010115-T01-IM5	Melanoma	PD-1/PDL-1
	MSKCC Cohort	P-0009453-T01-IM5	Glioma	PD-1/PDL-1
	MSKCC Cohort	P-0009764-T01-IM5	Non-Small Cell Lung Cancer	PD-1/PDL-1
	MSKCC Cohort	P-0009435-T01-IM5	Melanoma	PD-1/PDL-1
	MSKCC Cohort	P-0010065-T01-IM5	Non-Small Cell Lung Cancer	PD-1/PDL-1
	MSKCC Cohort	P-0009727-T01-IM5	Breast Cancer	CTLA4
	MSKCC Cohort	P-0010355-T01-IM5	Non-Small Cell Lung Cancer	PD-1/PDL-1
	MSKCC Cohort	P-0009950-T01-IM5	Melanoma	Combo
	MSKCC Cohort	P-0009762-T01-IM5	Non-Small Cell Lung Cancer	PD-1/PDL-1
	MSKCC Cohort	P-0009959-T01-IM5	Non-Small Cell Lung Cancer	PD-1/PDL-1
	MSKCC Cohort	P-0010636-T01-IM5	Non-Small Cell Lung Cancer	PD-1/PDL-1
	MSKCC Cohort	P-0009736-T01-IM5	Melanoma	Combo
	MSKCC Cohort	P-0010645-T01-IM5	Non-Small Cell Lung Cancer	PD-1/PDL-1
	MSKCC Cohort	P-0010111-T01-IM5	Melanoma	CTLA4
	MSKCC Cohort	P-0011541-T01-IM5	Non-Small Cell Lung Cancer	PD-1/PDL-1
	MSKCC Cohort	P-0016238-T01-IM6	Glioma	PD-1/PDL-1
	MSKCC Cohort	P-0010257-T01-IM5	Non-Small Cell Lung Cancer	PD-1/PDL-1
	MSKCC Cohort	P-0010362-T01-IM5	Non-Small Cell Lung Cancer	PD-1/PDL-1
	MSKCC Cohort	P-0010327-T01-IM5	Melanoma	Combo
	MSKCC Cohort	P-0016481-T01-IM6	Non-Small Cell Lung Cancer	PD-1/PDL-1
	MSKCC Cohort	P-0012908-T01-IM5	Non-Small Cell Lung Cancer	PD-1/PDL-1
	MSKCC Cohort	P-0010556-T01-IM5	Glioma	PD-1/PDL-1
	MSKCC Cohort	P-0010670-T01-IM5	Melanoma	Combo
	MSKCC Cohort	P-0010648-T01-IM5	Non-Small Cell Lung Cancer	PD-1/PDL-1
	MSKCC Cohort	P-0010847-T01-IM5	Melanoma	PD-1/PDL-1
	MSKCC Cohort	P-0012822-T01-IM5	Melanoma	Combo
	MSKCC Cohort	P-0010669-T01-IM5	Breast Cancer	CTLA4
	MSKCC Cohort	P-0014236-T01-IM6	Melanoma	Combo
	MSKCC Cohort	P-0010340-T01-IM5	Melanoma	CTLA4
	MSKCC Cohort	P-0011180-T01-IM5	Non-Small Cell Lung Cancer	PD-1/PDL-1
	MSKCC Cohort	P-0010614-T01-IM5	Melanoma	PD-1/PDL-1
	MSKCC Cohort	P-0010380-T01-IM5	Glioma	PD-1/PDL-1
	MSKCC Cohort	P-0010715-T01-IM5	Non-Small Cell Lung Cancer	Combo
	MSKCC Cohort	P-0011012-T01-IM5	Non-Small Cell Lung Cancer	PD-1/PDL-1
	MSKCC Cohort	P-0011535-T01-IM5	Non-Small Cell Lung Cancer	PD-1/PDL-1
	MSKCC Cohort	P-0010840-T02-IM5	Non-Small Cell Lung Cancer	PD-1/PDL-1
	MSKCC Cohort	P-0010855-T01-IM5	Non-Small Cell Lung Cancer	PD-1/PDL-1
	MSKCC Cohort	P-0015373-T01-IM6	Melanoma	Combo
	MSKCC Cohort	P-0010842-T01-IM5	Non-Small Cell Lung Cancer	PD-1/PDL-1
	MSKCC Cohort	P-0010613-T01-IM5	Glioma	PD-1/PDL-1
	MSKCC Cohort	P-0011401-T01-IM5	Glioma	PD-1/PDL-1
	MSKCC Cohort	P-0011508-T01-IM5	Non-Small Cell Lung Cancer	PD-1/PDL-1
	MSKCC Cohort	P-0011030-T01-IM5	Non-Small Cell Lung Cancer	PD-1/PDL-1
	MSKCC Cohort	P-0011219-T01-IM5	Glioma	PD-1/PDL-1
	MSKCC Cohort	P-0014556-T01-IM6	Melanoma	PD-1/PDL-1
	MSKCC Cohort	P-0011033-T01-IM5	Non-Small Cell Lung Cancer	PD-1/PDL-1
	MSKCC Cohort	P-0014513-T01-IM6	Non-Small Cell Lung Cancer	PD-1/PDL-1
	MSKCC Cohort	P-0010891-T01-IM5	Non-Small Cell Lung Cancer	Combo
	MSKCC Cohort	P-0011546-T01-IM5	Non-Small Cell Lung Cancer	PD-1/PDL-1
	MSKCC Cohort	P-0012550-T01-IM5	Melanoma	PD-1/PDL-1
	MSKCC Cohort	P-0011036-T01-IM5	Non-Small Cell Lung Cancer	PD-1/PDL-1
	MSKCC Cohort	P-0011499-T01-IM5	Non-Small Cell Lung Cancer	PD-1/PDL-1
	MSKCC Cohort	P-0012446-T01-IM5	Melanoma	Combo
	MSKCC Cohort	P-0011378-T01-IM5	Non-Small Cell Lung Cancer	PD-1/PDL-1
	MSKCC Cohort	P-0013956-T01-IM5	Melanoma	PD-1/PDL-1
	MSKCC Cohort	P-0014124-T01-IM5	Melanoma	PD-1/PDL-1
	MSKCC Cohort	P-0014451-T01-IM6	Non-Small Cell Lung Cancer	PD-1/PDL-1
	MSKCC Cohort	P-0013413-T01-IM5	Melanoma	CTLA4
	MSKCC Cohort	P-0013525-T01-IM5	Melanoma	CTLA4
	MSKCC Cohort	P-0012551-T01-IM5	Melanoma	CTLA4
	MSKCC Cohort	P-0015785-T01-IM6	Non-Small Cell Lung Cancer	PD-1/PDL-1
	MSKCC Cohort	P-0011453-T01-IM5	Non-Small Cell Lung Cancer	PD-1/PDL-1
	MSKCC Cohort	P-0014006-T01-IM5	Glioma	PD-1/PDL-1
	MSKCC Cohort	P-0012420-T01-IM5	Melanoma	PD-1/PDL-1
	MSKCC Cohort	P-0012408-T01-IM5	Melanoma	PD-1/PDL-1
	MSKCC Cohort	P-0012687-T01-IM5	Glioma	PD-1/PDL-1
	MSKCC Cohort	P-0012315-T01-IM5	Melanoma	PD-1/PDL-1
	MSKCC Cohort	P-0012729-T01-IM5	Non-Small Cell Lung Cancer	PD-1/PDL-1
	MSKCC Cohort	P-0013412-T01-IM5	Melanoma	Combo
	MSKCC Cohort	P-0012341-T01-IM5	Non-Small Cell Lung Cancer	PD-1/PDL-1
	MSKCC Cohort	P-0013656-T01-IM5	Non-Small Cell Lung Cancer	PD-1/PDL-1
	MSKCC Cohort	P-0013200-T01-IM5	Melanoma	Combo
	MSKCC Cohort	P-0012529-T01-IM5	Melanoma	PD-1/PDL-1
	MSKCC Cohort	P-0013294-T01-IM5	Glioma	PD-1/PDL-1
	MSKCC Cohort	P-0012966-T01-IM5	Melanoma	PD-1/PDL-1
	MSKCC Cohort	P-0012825-T02-IM6	Breast Cancer	PD-1/PDL-1
	MSKCC Cohort	P-0013951-T01-IM5	Melanoma	Combo
	MSKCC Cohort	P-0013204-T01-IM5	Glioma	PD-1/PDL-1
	MSKCC Cohort	P-0016875-T01-IM6	Non-Small Cell Lung Cancer	PD-1/PDL-1
	MSKCC Cohort	P-0012968-T01-IM5	Melanoma	Combo
	MSKCC Cohort	P-0013063-T01-IM5	Non-Small Cell Lung Cancer	PD-1/PDL-1
	MSKCC Cohort	P-0013259-T01-IM5	Glioma	PD-1/PDL-1
	MSKCC Cohort	P-0016646-T01-IM6	Non-Small Cell Lung Cancer	PD-1/PDL-1
	MSKCC Cohort	P-0013210-T01-IM5	Breast Cancer	PD-1/PDL-1
	MSKCC Cohort	P-0016506-T01-IM6	Melanoma	PD-1/PDL-1
	MSKCC Cohort	P-0014172-T01-IM5	Non-Small Cell Lung Cancer	PD-1/PDL-1
	MSKCC Cohort	P-0014736-T01-IM6	Non-Small Cell Lung Cancer	PD-1/PDL-1
	MSKCC Cohort	P-0013603-T01-IM5	Glioma	PD-1/PDL-1
	MSKCC Cohort	P-0015369-T01-IM6	Glioma	PD-1/PDL-1
	MSKCC Cohort	P-0013383-T01-IM5	Melanoma	Combo
	MSKCC Cohort	P-0013380-T01-IM5	Glioma	PD-1/PDL-1
	MSKCC Cohort	P-0013826-T01-IM5	Melanoma	PD-1/PDL-1
	MSKCC Cohort	P-0013389-T01-IM5	Melanoma	PD-1/PDL-1
	MSKCC Cohort	P-0013360-T01-IM5	Glioma	PD-1/PDL-1
	MSKCC Cohort	P-0015047-T01-IM6	Non-Small Cell Lung Cancer	PD-1/PDL-1
	MSKCC Cohort	P-0014379-T01-IM6	Melanoma	PD-1/PDL-1
	MSKCC Cohort	P-0015346-T01-IM6	Glioma	PD-1/PDL-1
	MSKCC Cohort	P-0013765-T01-IM5	Melanoma	Combo
	MSKCC Cohort	P-0013596-T01-IM5	Melanoma	PD-1/PDL-1
	MSKCC Cohort	P-0015348-T01-IM6	Non-Small Cell Lung Cancer	PD-1/PDL-1
	MSKCC Cohort	P-0015717-T01-IM6	Melanoma	Combo
	MSKCC Cohort	P-0014786-T01-IM6	Non-Small Cell Lung Cancer	PD-1/PDL-1
	MSKCC Cohort	P-0014966-T01-IM6	Melanoma	PD-1/PDL-1
	MSKCC Cohort	P-0016290-T01-IM6	Non-Small Cell Lung Cancer	PD-1/PDL-1
	MSKCC Cohort	P-0014220-T01-IM6	Glioma	PD-1/PDL-1
[truncated: 278 more rows]
